# Supplementary material for: PARP1 recruits DNA translocases to restrain DNA replication and facilitate DNA repair
Source: PLoS Genet. 2022 Dec 13;18(12):e1010545. doi: 10.1371/journal.pgen.1010545 (PMC9794062; doi:10.1371/journal.pgen.1010545)
Supplement: S1 Data — (XLSX) [file pgen.1010545.s024.xlsx]

## Sheet: HLTF&Biotin
HLTF/Biotin foci number per cell
T24 MOCK	T24-PARP1 KO MOCK	T24 0.01% MMS 1hr	T24-PARP1 KO 0.01% MMS 1hr
0	0	0	0
0	0	0	0					T24 MOCK	T24-PARP1 KO MOCK	T24 0.01% MMS 1hr	T24-PARP1 KO 0.01% MMS 1hr
0	0	0	0				0	103	159	91	141
0	0	0	0				1~5	97	93	54	53
0	0	0	0				6~10	16	4	29	6
0	0	0	0				11~	1	0	35	3
0	0	0	0				total	217	256	209	203
0	0	0	0
0	0	0	0
0	0	0	0
0	0	0	0					T24 MOCK	T24-PARP1 KO MOCK	T24 0.01% MMS 1hr	T24-PARP1 KO 0.01% MMS 1hr
0	0	0	0				0	0.474654	0.621094	0.435407	0.694581
0	0	0	0				1~5	0.447005	0.363281	0.258373	0.261084
0	0	0	0				6~10	0.0737327	0.015625	0.138756	0.0295567
0	0	0	0				11~	0.00460829	0	0.167464	0.0147783
0	0	0	0				total	217	256	209	203
0	0	0	0
0	0	0	0
0	0	0	0
0	0	0	0					MOCK		0.01% MMS 1hr
0	0	0	0					T24	T24-PARP1 KO	T24	T24-PARP1 KO
0	0	0	0				11~	0.00460829	0	0.167464	0.0147783
0	0	0	0				6~10	0.0737327	0.015625	0.138756	0.0295567
0	0	0	0				1~5	0.447005	0.363281	0.258373	0.261084
0	0	0	0				0	0.474654	0.621094	0.435407	0.694581
0	0	0	0				total	217	256	209	203
0	0	0	0
0	0	0	0
0	0	0	0
0	0	0	0
0	0	0	0
0	0	0	0
0	0	0	0
0	0	0	0
0	0	0	0
0	0	0	0
0	0	0	0
0	0	0	0
0	0	0	0
0	0	0	0
0	0	0	0
0	0	0	0
0	0	0	0
0	0	0	0
0	0	0	0
0	0	0	0
0	0	0	0
0	0	0	0
0	0	0	0
0	0	0	0
0	0	0	0
0	0	0	0
0	0	0	0
0	0	0	0
0	0	0	0
0	0	0	0
0	0	0	0
0	0	0	0
0	0	0	0
0	0	0	0
0	0	0	0
0	0	0	0
0	0	0	0
0	0	0	0
0	0	0	0
0	0	0	0
0	0	0	0
0	0	0	0
0	0	0	0
0	0	0	0
0	0	0	0
0	0	0	0
0	0	0	0
0	0	0	0
0	0	0	0
0	0	0	0
0	0	0	0
0	0	0	0
0	0	0	0
0	0	0	0
0	0	0	0
0	0	0	0
0	0	0	0
0	0	0	0
0	0	0	0
0	0	0	0
0	0	0	0
0	0	0	0
0	0	0	0
0	0	0	0
0	0	0	0
0	0	1	0
0	0	1	0
0	0	1	0
0	0	1	0
0	0	1	0
0	0	1	0
0	0	1	0
0	0	1	0
0	0	1	0
0	0	1	0
0	0	1	0
0	0	1	0
1	0	1	0
1	0	2	0
1	0	2	0
1	0	2	0
1	0	2	0
1	0	2	0
1	0	2	0
1	0	2	0
1	0	2	0
1	0	2	0
1	0	2	0
1	0	2	0
1	0	2	0
1	0	3	0
1	0	3	0
1	0	3	0
1	0	3	0
1	0	3	0
1	0	3	0
1	0	3	0
1	0	3	0
1	0	3	0
1	0	4	0
1	0	4	0
1	0	4	0
1	0	4	0
1	0	4	0
1	0	4	0
1	0	4	0
1	0	4	0
1	0	4	0
1	0	4	0
1	0	4	0
1	0	4	0
1	0	4	0
1	0	4	0
2	0	5	0
2	0	5	0
2	0	5	1
2	0	5	1
2	0	5	1
2	0	5	1
2	0	6	1
2	0	6	1
2	0	6	1
2	0	6	1
2	0	6	1
2	0	6	1
2	0	6	1
2	0	6	1
2	0	6	1
2	0	6	1
2	0	7	1
2	0	7	1
2	0	7	1
2	0	7	1
2	1	7	2
2	1	7	2
2	1	7	2
2	1	8	2
2	1	8	2
3	1	8	2
3	1	8	2
3	1	8	2
3	1	9	2
3	1	9	2
3	1	10	2
3	1	10	3
3	1	10	3
3	1	10	3
3	1	10	3
3	1	11	3
3	1	11	3
3	1	11	3
3	1	11	3
4	1	11	3
4	1	11	3
4	1	11	3
4	1	12	4
4	1	12	4
4	1	12	4
4	1	12	4
4	1	12	4
4	1	12	4
4	1	12	4
4	1	12	5
4	1	13	5
4	1	13	5
5	2	14	5
5	2	14	5
5	2	14	5
5	2	14	7
5	2	14	7
5	2	15	7
5	2	15	8
5	2	16	8
5	2	16	8
6	2	17	11
6	2	17	12
6	2	18	15
6	2	19
6	2	21
6	2	24
6	2	25
6	2	25
7	2	31
7	2
7	2
7	2
7	2
7	2
7	2
8	3
14	3
	3
	3
	3
	3
	3
	3
	3
	3
	3
	3
	3
	3
	3
	3
	3
	3
	3
	3
	3
	4
	4
	4
	4
	4
	4
	4
	4
	4
	4
	4
	4
	5
	5
	5
	5
	6
	7
	9
	10

## Sheet: SHPRH&Biotin
SHPRH/Biotin foci number per cell
T24 MOCK	T24 0.01% MMS 1 hr	T24 PARP1 KO MOCK	T24 PARP1 KO 0.01% MMS
0	0	0	0
0	0	0	0					T24 MOCK	T24 0.01% MMS 1 hr	T24 PARP1 KO MOCK	T24 PARP1 KO 0.01% MMS
0	0	0	0				0	82	19	102	55
0	0	0	0				1~5	105	74	137	148
0	0	0	0				6~10	25	66	1	35
0	0	0	0				11~	0	58	0	1
0	0	0	0				total	212	217	240	239
0	0	0	0
0	0	0	0
0	0	0	0
0	0	0	0					T24 MOCK	T24 0.01% MMS 1 hr	T24 PARP1 KO MOCK	T24 PARP1 KO 0.01% MMS
0	0	0	0				0	0.386792	0.0875576	0.425	0.230126
0	0	0	0				1~5	0.495283	0.341014	0.570833	0.619247
0	0	0	0				6~10	0.117925	0.304147	0.00416667	0.146444
0	0	0	0				11~	0	0.267281	0	0.0041841
0	0	0	0				total	212	217	240	239
0	0	0	0
0	0	0	0
0	0	0	0					MOCK		0.01% MMS 1hr
0	1	0	0					T24	T24-PARP1 KO	T24	T24-PARP1 KO
0	1	0	0				11~	0	0	0.267281	0.0041841
0	1	0	0				6~10	0.117925	0.00416667	0.304147	0.146444
0	1	0	0				1~5	0.495283	0.570833	0.341014	0.619247
0	1	0	0				0	0.386792	0.425	0.0875576	0.230126
0	1	0	0				total	212	240	217	239
0	1	0	0
0	1	0	0
0	1	0	0
0	1	0	0
0	1	0	0
0	1	0	0
0	1	0	0
0	1	0	0
0	1	0	0
0	1	0	0
0	1	0	0
0	1	0	0
0	1	0	0
0	1	0	0
0	1	0	0
0	1	0	0
0	1	0	0
0	2	0	0
0	2	0	0
0	2	0	0
0	2	0	0
0	2	0	0
0	2	0	0
0	2	0	0
0	2	0	0
0	2	0	0
0	2	0	0
0	2	0	0
0	2	0	0
0	2	0	0
0	3	0	1
0	3	0	1
0	3	0	1
0	3	0	1
0	3	0	1
0	3	0	1
0	3	0	1
0	3	0	1
0	3	0	1
0	3	0	1
0	4	0	1
0	4	0	1
0	4	0	1
0	4	0	1
0	4	0	1
0	4	0	1
0	4	0	1
0	4	0	1
0	4	0	1
0	4	0	1
0	4	0	1
0	4	0	1
0	5	0	1
0	5	0	1
0	5	0	1
0	5	0	1
0	5	0	1
1	5	0	1
1	5	0	1
1	5	0	1
1	5	0	1
1	5	0	1
1	5	0	1
1	5	0	1
1	5	0	1
1	5	0	2
1	5	0	2
1	5	0	2
1	6	0	2
1	6	0	2
1	6	0	2
1	6	0	2
1	6	0	2
1	6	0	2
1	6	0	2
2	6	0	2
2	6	0	2
2	6	1	2
2	6	1	2
2	6	1	2
2	7	1	2
2	7	1	2
2	7	1	2
2	7	1	2
2	7	1	2
2	7	1	2
2	7	1	2
2	7	1	2
2	7	1	2
2	7	1	2
2	7	1	2
2	7	1	2
2	7	1	2
2	7	1	2
2	7	1	2
2	7	1	2
2	7	1	2
2	7	1	2
2	7	1	2
2	8	1	3
2	8	1	3
2	8	1	3
2	8	1	3
2	8	1	3
2	8	1	3
2	8	1	3
2	8	1	3
2	9	1	3
2	9	1	3
2	9	1	3
2	9	1	3
2	9	1	3
2	9	1	3
2	9	1	3
3	9	1	3
3	9	1	3
3	9	1	3
3	9	1	3
3	9	1	3
3	9	1	3
3	9	1	3
3	9	1	3
3	9	1	3
3	9	1	3
3	10	1	3
3	10	1	3
3	10	1	3
3	10	1	3
3	10	1	3
3	10	1	3
3	10	1	3
3	10	1	3
3	10	1	4
3	10	1	4
3	11	1	4
3	11	1	4
3	11	1	4
3	11	1	4
3	11	1	4
4	11	1	4
4	11	2	4
4	11	2	4
4	11	2	4
4	11	2	4
4	12	2	4
4	12	2	4
4	12	2	4
4	12	2	4
4	12	2	4
4	12	2	4
4	12	2	4
4	12	2	4
4	12	2	4
4	12	2	4
5	12	2	4
5	12	2	4
5	12	2	4
5	12	2	4
5	13	2	4
5	13	2	5
5	13	2	5
5	13	2	5
6	13	2	5
6	13	2	5
6	13	2	5
6	13	2	5
6	13	2	5
6	13	2	5
6	13	2	5
6	13	2	5
6	14	2	5
6	14	2	5
6	14	2	5
6	14	2	5
6	14	2	5
6	14	2	5
6	14	2	5
6	14	2	5
6	14	3	6
6	14	3	6
7	15	3	6
7	15	3	6
7	15	3	6
7	16	3	6
8	16	3	6
9	16	3	6
9	16	3	6
	16	3	6
	18	3	6
	19	3	6
	19	3	6
	33	3	7
		3	7
		3	7
		3	7
		3	7
		3	7
		3	7
		4	7
		4	8
		4	8
		4	8
		4	8
		4	8
		5	8
		5	8
		5	8
		5	9
		5	9
		5	9
		5	9
		5	9
		5	9
		5	11
		6

## Sheet: ZRANB3&Biotin
ZRANB3/Biotin foci number per cell
T24 MOCK	T24 0.01% MMS 1 hr	T24 PARP1 KO MOCK	T24 PARP1 KO 0.01% MMS
0	0	0	0
0	0	0	0					T24 MOCK	T24 0.01% MMS 1 hr	T24 PARP1 KO MOCK	T24 PARP1 KO 0.01% MMS
0	0	0	0				0	92	69	145	129
0	0	0	0				1~5	110	134	86	117
0	0	0	0				6~10	9	11	1	1
0	0	0	0				11~	0	1	0	0
0	0	0	0				total	211	215	232	247
0	0	0	0
0	0	0	0
0	0	0	0
0	0	0	0					T24 MOCK	T24 0.01% MMS 1 hr	T24 PARP1 KO MOCK	T24 PARP1 KO 0.01% MMS
0	0	0	0				0	0.436019	0.32093	0.625	0.522267
0	0	0	0				1~5	0.521327	0.623256	0.37069	0.473684
0	0	0	0				6~10	0.042654	0.0511628	0.00431034	0.00404858
0	0	0	0				11~	0	0.00465116	0	0
0	0	0	0				total	211	215	232	247
0	0	0	0
0	0	0	0
0	0	0	0					MOCK		0.01% MMS 1hr
0	0	0	0					T24	T24-PARP1 KO	T24	T24-PARP1 KO
0	0	0	0				11~	0	0	0.00465116	0
0	0	0	0				6~10	0.042654	0.00431034	0.0511628	0.00404858
0	0	0	0				1~5	0.521327	0.37069	0.623256	0.473684
0	0	0	0				0	0.436019	0.625	0.32093	0.522267
0	0	0	0				total	211	232	215	247
0	0	0	0
0	0	0	0
0	0	0	0
0	0	0	0
0	0	0	0
0	0	0	0
0	0	0	0
0	0	0	0
0	0	0	0
0	0	0	0
0	0	0	0
0	0	0	0
0	0	0	0
0	0	0	0
0	0	0	0
0	0	0	0
0	0	0	0
0	0	0	0
0	0	0	0
0	0	0	0
0	0	0	0
0	0	0	0
0	0	0	0
0	0	0	0
0	0	0	0
0	0	0	0
0	0	0	0
0	0	0	0
0	0	0	0
0	0	0	0
0	0	0	0
0	0	0	0
0	0	0	0
0	0	0	0
0	0	0	0
0	0	0	0
0	0	0	0
0	0	0	0
0	0	0	0
0	0	0	0
0	0	0	0
0	0	0	0
0	0	0	0
0	0	0	0
0	1	0	0
0	1	0	0
0	1	0	0
0	1	0	0
0	1	0	0
0	1	0	0
0	1	0	0
0	1	0	0
0	1	0	0
0	1	0	0
0	1	0	0
0	1	0	0
0	1	0	0
0	1	0	0
0	1	0	0
0	1	0	0
0	1	0	0
0	1	0	0
0	1	0	0
0	1	0	0
0	1	0	0
0	1	0	0
0	1	0	0
1	1	0	0
1	1	0	0
1	1	0	0
1	1	0	0
1	1	0	0
1	1	0	0
1	1	0	0
1	1	0	0
1	1	0	0
1	1	0	0
1	1	0	0
1	1	0	0
1	1	0	0
1	1	0	0
1	1	0	0
1	1	0	0
1	1	0	0
1	1	0	0
1	1	0	0
1	1	0	0
1	2	0	0
1	2	0	0
1	2	0	0
1	2	0	0
1	2	0	0
1	2	0	0
1	2	0	0
1	2	0	0
1	2	0	0
1	2	0	0
1	2	0	0
1	2	0	0
1	2	0	0
1	2	0	0
2	2	0	0
2	2	0	0
2	2	0	0
2	2	0	1
2	2	0	1
2	2	0	1
2	2	0	1
2	2	0	1
2	2	0	1
2	2	0	1
2	2	0	1
2	2	0	1
2	2	0	1
2	2	0	1
2	2	0	1
2	2	0	1
2	2	0	1
2	2	0	1
2	2	0	1
2	2	1	1
2	2	1	1
2	2	1	1
2	2	1	1
2	2	1	1
2	2	1	1
2	2	1	1
2	2	1	1
2	2	1	1
2	2	1	1
2	2	1	1
2	2	1	1
2	3	1	1
2	3	1	1
3	3	1	1
3	3	1	1
3	3	1	1
3	3	1	1
3	3	1	1
3	3	1	1
3	3	1	1
3	3	1	1
3	3	1	1
3	3	1	1
3	3	1	1
3	3	1	1
3	3	1	1
3	3	1	1
3	3	1	1
3	3	1	1
3	3	1	1
3	3	1	1
3	3	1	1
3	3	1	1
3	3	1	1
3	3	1	1
3	3	1	1
3	3	1	1
3	4	1	1
3	4	1	1
4	4	1	1
4	4	1	2
4	4	1	2
4	4	1	2
4	4	1	2
4	4	1	2
4	4	1	2
4	4	1	2
4	4	1	2
4	4	1	2
4	4	1	2
4	5	2	2
4	5	2	2
5	5	2	2
5	5	2	2
5	5	2	2
5	5	2	2
6	5	2	2
6	6	2	2
6	6	2	2
6	6	2	2
6	6	2	2
6	6	2	2
7	6	2	2
8	6	2	2
8	6	2	2
	7	2	2
	8	2	2
	9	2	2
	11	2	2
		2	2
		2	2
		2	2
		2	2
		2	3
		2	3
		2	3
		3	3
		3	3
		3	3
		3	3
		4	3
		4	3
		4	3
		5	3
		5	3
		6	3
			3
			3
			3
			3
			3
			3
			3
			4
			4
			4
			4
			4
			4
			5
			7

## Sheet: SMARCAL1&Biotin
SMARCAL1/Biotin foci number per cell
T24 MOCK	T24 0.01% MMS 1 hr	T24 PARP1 KO MOCK	T24 PARP1 KO 0.01% MMS 1 hr
0	0	0	0
0	0	0	0					T24 MOCK	T24 0.01% MMS 1 hr	T24 PARP1 KO MOCK	T24 PARP1 KO 0.01% MMS 1 hr
0	0	0	0				0	153	105	123	166
0	0	0	0				1~5	94	144	128	99
0	0	0	0				6~10	2	12	4	0
0	0	0	0				11~	0	0	0	0
0	0	0	0				total	249	261	255	265
0	0	0	0
0	0	0	0
0	0	0	0
0	0	0	0					T24 MOCK	T24 0.01% MMS 1 hr	T24 PARP1 KO MOCK	T24 PARP1 KO 0.01% MMS 1 hr
0	0	0	0				0	0.614458	0.402299	0.482353	0.626415
0	0	0	0				1~5	0.37751	0.551724	0.501961	0.373585
0	0	0	0				6~10	0.00803213	0.045977	0.0156863	0
0	0	0	0				11~	0	0	0	0
0	0	0	0				total	249	261	255	265
0	0	0	0
0	0	0	0
0	0	0	0					MOCK		0.01% MMS 1hr
0	0	0	0					T24	T24-PARP1 KO	T24	T24-PARP1 KO
0	0	0	0				11~	0	0	0	0
0	0	0	0				6~10	0.00803213	0.0156863	0.045977	0
0	0	0	0				1~5	0.37751	0.501961	0.551724	0.373585
0	0	0	0				0	0.614458	0.482353	0.402299	0.626415
0	0	0	0				total	249	255	261	265
0	0	0	0
0	0	0	0
0	0	0	0
0	0	0	0
0	0	0	0
0	0	0	0
0	0	0	0
0	0	0	0
0	0	0	0
0	0	0	0
0	0	0	0
0	0	0	0
0	0	0	0
0	0	0	0
0	0	0	0
0	0	0	0
0	0	0	0
0	0	0	0
0	0	0	0
0	0	0	0
0	0	0	0
0	0	0	0
0	0	0	0
0	0	0	0
0	0	0	0
0	0	0	0
0	0	0	0
0	0	0	0
0	0	0	0
0	0	0	0
0	0	0	0
0	0	0	0
0	0	0	0
0	0	0	0
0	0	0	0
0	0	0	0
0	0	0	0
0	0	0	0
0	0	0	0
0	0	0	0
0	0	0	0
0	0	0	0
0	0	0	0
0	0	0	0
0	0	0	0
0	0	0	0
0	0	0	0
0	0	0	0
0	0	0	0
0	0	0	0
0	0	0	0
0	0	0	0
0	0	0	0
0	0	0	0
0	0	0	0
0	0	0	0
0	0	0	0
0	0	0	0
0	0	0	0
0	0	0	0
0	0	0	0
0	0	0	0
0	0	0	0
0	0	0	0
0	0	0	0
0	0	0	0
0	0	0	0
0	0	0	0
0	0	0	0
0	0	0	0
0	0	0	0
0	0	0	0
0	0	0	0
0	0	0	0
0	0	0	0
0	0	0	0
0	0	0	0
0	0	0	0
0	0	0	0
0	0	0	0
0	1	0	0
0	1	0	0
0	1	0	0
0	1	0	0
0	1	0	0
0	1	0	0
0	1	0	0
0	1	0	0
0	1	0	0
0	1	0	0
0	1	0	0
0	1	0	0
0	1	0	0
0	1	0	0
0	1	0	0
0	1	0	0
0	1	0	0
0	1	0	0
0	1	1	0
0	1	1	0
0	1	1	0
0	1	1	0
0	1	1	0
0	1	1	0
0	1	1	0
0	1	1	0
0	1	1	0
0	1	1	0
0	1	1	0
0	1	1	0
0	1	1	0
0	1	1	0
0	1	1	0
0	1	1	0
0	1	1	0
0	1	1	0
0	1	1	0
0	1	1	0
0	1	1	0
0	1	1	0
0	1	1	0
0	1	1	0
0	1	1	0
0	1	1	0
0	1	1	0
0	1	1	0
0	1	1	0
0	1	1	0
1	1	1	0
1	1	1	0
1	1	1	0
1	1	1	0
1	1	1	0
1	2	1	0
1	2	1	0
1	2	1	0
1	2	1	0
1	2	1	0
1	2	1	0
1	2	1	0
1	2	1	0
1	2	1	1
1	2	1	1
1	2	1	1
1	2	1	1
1	2	1	1
1	2	1	1
1	2	1	1
1	2	1	1
1	2	1	1
1	2	1	1
1	2	1	1
1	2	1	1
1	2	1	1
1	2	1	1
1	2	1	1
1	2	2	1
1	2	2	1
1	2	2	1
1	2	2	1
1	2	2	1
1	2	2	1
1	2	2	1
1	2	2	1
1	2	2	1
1	2	2	1
1	3	2	1
1	3	2	1
1	3	2	1
1	3	2	1
1	3	2	1
1	3	2	1
1	3	2	1
1	3	2	1
1	3	2	1
1	3	2	1
1	3	2	1
2	3	2	1
2	3	2	1
2	3	2	1
2	3	2	1
2	3	2	1
2	3	2	1
2	3	2	1
2	3	2	1
2	3	2	1
2	3	2	1
2	3	2	1
2	3	2	1
2	3	2	1
2	3	3	1
2	3	3	1
2	3	3	1
2	3	3	1
2	3	3	1
2	3	3	1
2	3	3	1
2	3	3	1
2	3	3	1
3	3	3	1
3	4	3	2
3	4	3	2
3	4	3	2
3	4	3	2
3	4	3	2
3	4	3	2
3	4	3	2
3	4	3	2
3	4	3	2
3	4	4	2
4	4	4	2
4	4	4	2
4	4	4	2
4	4	4	2
4	5	4	2
4	5	4	2
4	5	4	2
4	5	4	2
4	5	5	2
4	5	5	2
4	5	5	2
4	5	5	2
6	5	5	2
8	5	5	2
	6	5	3
	6	5	3
	6	6	3
	6	6	3
	6	7	3
	6	7	3
	6		3
	7		3
	7		3
	7		3
	7		4
	9		4
			4
			4
			5
			5
