# Supplementary material for: PARP1 recruits DNA translocases to restrain DNA replication and facilitate DNA repair
Source: PLoS Genet. 2022 Dec 13;18(12):e1010545. doi: 10.1371/journal.pgen.1010545 (PMC9794062; doi:10.1371/journal.pgen.1010545)
Supplement: S2 Data — (XLSX) [file pgen.1010545.s025.xlsx]

## Sheet: HLTF&Biotin
HLTF/Biotin foci number per cell
MOCK				0.01% MMS 1 hr
T24	T24-PARP1 pLNCX	T24-PARP1 pLNCX-PARP1	T24-PARP1 pLNCX-PARP1 K893I	T24	T24-PARP1 pLNCX	T24-PARP1 pLNCX-PARP1	T24-PARP1 pLNCX-PARP1 K893I					T24	T24-PARP1 pLNCX	T24-PARP1 pLNCX-PARP1	T24-PARP1 pLNCX-PARP1 K893I	T24	T24-PARP1 pLNCX	T24-PARP1 pLNCX-PARP1	T24-PARP1 pLNCX-PARP1 K893I
0	0	0	0	0	0	0	0				0	275	180	221	203	87	182	108	115
0	0	0	0	0	0	0	0				1~5	80	80	75	63	44	64	41	72
0	0	0	0	0	0	0	0				6~10	28	33	44	30	49	38	52	52
0	0	0	0	0	0	0	0				11~	13	8	15	6	161	35	132	36
0	0	0	0	0	0	0	0				total	396	301	355	302	341	319	333	275
0	0	0	0	0	0	0	0
0	0	0	0	0	0	0	0
0	0	0	0	0	0	0	0
0	0	0	0	0	0	0	0					T24	T24-PARP1 pLNCX	T24-PARP1 pLNCX-PARP1	T24-PARP1 pLNCX-PARP1 K893I	T24	T24-PARP1 pLNCX	T24-PARP1 pLNCX-PARP1	T24-PARP1 pLNCX-PARP1 K893I
0	0	0	0	0	0	0	0				0	0.694444	0.598007	0.622535	0.672185	0.255132	0.570533	0.324324	0.418182
0	0	0	0	0	0	0	0				1~5	0.20202	0.265781	0.211268	0.208609	0.129032	0.200627	0.123123	0.261818
0	0	0	0	0	0	0	0				6~10	0.0707071	0.109635	0.123944	0.0993377	0.143695	0.119122	0.156156	0.189091
0	0	0	0	0	0	0	0				11~	0.0328283	0.0265781	0.0422535	0.0198675	0.472141	0.109718	0.396396	0.130909
0	0	0	0	0	0	0	0				total	396	301	355	302	341	319	333	275
0	0	0	0	0	0	0	0
0	0	0	0	0	0	0	0
0	0	0	0	0	0	0	0
0	0	0	0	0	0	0	0					MOCK				0.01% MMS 1 hr
0	0	0	0	0	0	0	0					T24	T24-PARP1 pLNCX	T24-PARP1 pLNCX-PARP1	T24-PARP1 pLNCX-PARP1 K893I	T24	T24-PARP1 pLNCX	T24-PARP1 pLNCX-PARP1	T24-PARP1 pLNCX-PARP1 K893I
0	0	0	0	0	0	0	0				11~	0.0328283	0.0265781	0.0422535	0.0198675	0.472141	0.109718	0.396396	0.130909
0	0	0	0	0	0	0	0				6~10	0.0707071	0.109635	0.123944	0.0993377	0.143695	0.119122	0.156156	0.189091
0	0	0	0	0	0	0	0				1~5	0.20202	0.265781	0.211268	0.208609	0.129032	0.200627	0.123123	0.261818
0	0	0	0	0	0	0	0				0	0.694444	0.598007	0.622535	0.672185	0.255132	0.570533	0.324324	0.418182
0	0	0	0	0	0	0	0				total	396	301	355	302	341	319	333	275
0	0	0	0	0	0	0	0
0	0	0	0	0	0	0	0
0	0	0	0	0	0	0	0
0	0	0	0	0	0	0	0
0	0	0	0	0	0	0	0
0	0	0	0	0	0	0	0
0	0	0	0	0	0	0	0
0	0	0	0	0	0	0	0
0	0	0	0	0	0	0	0
0	0	0	0	0	0	0	0
0	0	0	0	0	0	0	0
0	0	0	0	0	0	0	0
0	0	0	0	0	0	0	0
0	0	0	0	0	0	0	0
0	0	0	0	0	0	0	0
0	0	0	0	0	0	0	0
0	0	0	0	0	0	0	0
0	0	0	0	0	0	0	0
0	0	0	0	0	0	0	0
0	0	0	0	0	0	0	0
0	0	0	0	0	0	0	0
0	0	0	0	0	0	0	0
0	0	0	0	0	0	0	0
0	0	0	0	0	0	0	0
0	0	0	0	0	0	0	0
0	0	0	0	0	0	0	0
0	0	0	0	0	0	0	0
0	0	0	0	0	0	0	0
0	0	0	0	0	0	0	0
0	0	0	0	0	0	0	0
0	0	0	0	0	0	0	0
0	0	0	0	0	0	0	0
0	0	0	0	0	0	0	0
0	0	0	0	0	0	0	0
0	0	0	0	0	0	0	0
0	0	0	0	0	0	0	0
0	0	0	0	0	0	0	0
0	0	0	0	0	0	0	0
0	0	0	0	0	0	0	0
0	0	0	0	0	0	0	0
0	0	0	0	0	0	0	0
0	0	0	0	0	0	0	0
0	0	0	0	0	0	0	0
0	0	0	0	0	0	0	0
0	0	0	0	0	0	0	0
0	0	0	0	0	0	0	0
0	0	0	0	0	0	0	0
0	0	0	0	0	0	0	0
0	0	0	0	0	0	0	0
0	0	0	0	0	0	0	0
0	0	0	0	0	0	0	0
0	0	0	0	0	0	0	0
0	0	0	0	0	0	0	0
0	0	0	0	0	0	0	0
0	0	0	0	0	0	0	0
0	0	0	0	0	0	0	0
0	0	0	0	0	0	0	0
0	0	0	0	0	0	0	0
0	0	0	0	0	0	0	0
0	0	0	0	0	0	0	0
0	0	0	0	0	0	0	0
0	0	0	0	0	0	0	0
0	0	0	0	0	0	0	0
0	0	0	0	1	0	0	0
0	0	0	0	1	0	0	0
0	0	0	0	1	0	0	0
0	0	0	0	1	0	0	0
0	0	0	0	1	0	0	0
0	0	0	0	1	0	0	0
0	0	0	0	2	0	0	0
0	0	0	0	2	0	0	0
0	0	0	0	2	0	0	0
0	0	0	0	2	0	0	0
0	0	0	0	2	0	0	0
0	0	0	0	2	0	0	0
0	0	0	0	2	0	0	0
0	0	0	0	3	0	0	0
0	0	0	0	3	0	0	0
0	0	0	0	3	0	0	0
0	0	0	0	3	0	0	0
0	0	0	0	3	0	0	0
0	0	0	0	3	0	0	0
0	0	0	0	3	0	0	0
0	0	0	0	3	0	0	0
0	0	0	0	3	0	1	0
0	0	0	0	3	0	1	0
0	0	0	0	3	0	2	0
0	0	0	0	3	0	2	0
0	0	0	0	3	0	2	0
0	0	0	0	3	0	2	0
0	0	0	0	3	0	2	0
0	0	0	0	4	0	2	1
0	0	0	0	4	0	2	1
0	0	0	0	4	0	2	1
0	0	0	0	4	0	3	1
0	0	0	0	4	0	3	1
0	0	0	0	4	0	3	1
0	0	0	0	4	0	3	1
0	0	0	0	4	0	3	2
0	0	0	0	4	0	3	2
0	0	0	0	4	0	4	2
0	0	0	0	5	0	4	2
0	0	0	0	5	0	4	2
0	0	0	0	5	0	4	2
0	0	0	0	5	0	4	2
0	0	0	0	5	0	4	2
0	0	0	0	5	0	4	3
0	0	0	0	6	0	4	3
0	0	0	0	6	0	4	3
0	0	0	0	6	0	4	3
0	0	0	0	6	0	4	3
0	0	0	0	6	0	4	3
0	0	0	0	6	0	4	3
0	0	0	0	6	0	4	3
0	0	0	0	7	0	4	3
0	0	0	0	7	0	4	3
0	0	0	0	7	0	5	3
0	0	0	0	7	0	5	3
0	0	0	0	7	0	5	3
0	0	0	0	7	0	5	3
0	0	0	0	7	0	5	3
0	0	0	0	7	0	5	4
0	0	0	0	7	0	5	4
0	0	0	0	7	0	5	4
0	0	0	0	7	0	5	4
0	0	0	0	7	0	6	4
0	0	0	0	7	0	6	4
0	0	0	0	7	0	6	4
0	0	0	0	8	0	6	4
0	0	0	0	8	0	6	4
0	0	0	0	8	0	6	4
0	0	0	0	8	0	6	4
0	0	0	0	8	0	7	4
0	0	0	0	8	0	7	4
0	0	0	0	8	0	7	4
0	0	0	0	9	0	7	4
0	0	0	0	9	0	7	4
0	0	0	0	9	0	7	4
0	0	0	0	9	0	7	4
0	0	0	0	9	0	7	4
0	0	0	0	9	0	7	5
0	0	0	0	9	0	7	5
0	0	0	0	9	0	7	5
0	0	0	0	9	0	7	5
0	0	0	0	9	0	7	5
0	0	0	0	9	0	7	5
0	0	0	0	9	0	7	5
0	0	0	0	9	0	7	5
0	0	0	0	9	0	8	5
0	0	0	0	10	0	8	5
0	0	0	0	10	0	8	5
0	0	0	0	10	0	8	5
0	0	0	0	10	0	8	5
0	0	0	0	10	0	8	5
0	0	0	0	10	0	8	5
0	0	0	0	10	0	8	5
0	1	0	0	11	0	8	5
0	1	0	0	11	0	8	5
0	1	0	0	11	1	8	5
0	1	0	0	11	1	9	5
0	1	0	0	11	1	9	5
0	1	0	0	11	1	9	5
0	1	0	0	12	1	9	5
0	1	0	0	12	1	9	6
0	1	0	0	12	1	9	6
0	1	0	0	12	1	9	6
0	1	0	0	12	1	9	6
0	1	0	0	12	2	9	6
0	1	0	0	12	2	9	6
0	1	0	0	12	2	9	6
0	1	0	0	12	2	9	6
0	1	0	0	12	2	9	6
0	1	0	0	12	2	10	6
0	1	0	0	12	2	10	6
0	1	0	0	12	2	10	7
0	2	0	0	13	2	10	7
0	2	0	0	13	2	10	7
0	2	0	0	13	2	11	7
0	2	0	0	13	2	11	7
0	2	0	1	13	3	11	7
0	2	0	1	13	3	11	7
0	2	0	1	13	3	11	7
0	2	0	1	13	3	11	7
0	2	0	1	13	3	11	7
0	2	0	2	14	3	11	7
0	2	0	2	14	3	11	7
0	2	0	2	14	3	11	7
0	2	0	2	14	3	11	7
0	2	0	2	14	3	12	7
0	2	0	2	14	3	12	7
0	2	0	2	14	3	12	7
0	2	0	2	14	3	13	7
0	3	0	2	14	3	13	7
0	3	0	2	14	4	13	8
0	3	0	2	14	4	13	8
0	3	0	2	14	4	13	8
0	3	0	2	14	4	13	8
0	3	1	2	14	4	13	8
0	3	1	3	14	4	13	8
0	3	1	3	14	4	13	8
0	3	1	3	15	4	13	8
0	3	1	3	15	4	13	8
0	3	2	3	15	4	13	8
0	3	2	3	15	4	13	9
0	3	2	3	15	4	13	9
0	3	2	3	15	4	14	9
0	3	2	3	15	4	14	9
0	3	2	3	15	5	14	9
0	3	2	3	15	5	14	9
0	3	2	4	15	5	14	9
0	3	2	4	16	5	14	9
0	4	2	4	16	5	14	10
0	4	2	4	16	5	14	10
0	4	2	4	16	5	14	10
0	4	2	4	16	5	15	10
0	4	2	4	16	5	15	11
0	4	2	4	16	5	15	11
0	4	2	4	16	5	15	11
0	4	2	4	16	5	15	11
0	4	2	4	16	5	15	11
0	4	3	4	17	5	15	12
0	4	3	4	17	5	15	12
0	4	3	4	17	6	16	12
0	4	3	4	17	6	16	12
0	4	3	4	17	6	16	12
0	4	3	5	18	6	16	13
0	4	3	5	18	6	16	13
0	5	3	5	18	6	17	13
0	5	3	5	18	6	17	13
0	5	3	5	18	6	17	13
0	5	3	5	18	6	17	13
0	5	3	5	18	7	17	14
0	5	3	5	19	7	17	14
0	5	3	5	19	7	18	14
0	5	3	5	19	7	18	14
0	5	3	5	19	7	18	14
0	6	3	5	19	7	18	14
0	6	3	5	19	7	18	15
0	6	3	5	19	7	18	15
0	6	3	5	20	7	18	15
0	6	4	5	20	8	19	16
0	6	4	5	20	8	19	16
0	6	4	6	20	8	19	16
0	6	4	6	20	8	19	16
0	7	4	6	20	8	19	17
0	7	4	6	20	8	19	18
0	7	4	6	20	8	19	19
0	7	4	6	21	9	19	20
0	7	4	6	21	9	20	21
0	7	4	6	21	9	20	22
0	7	4	6	21	9	20	25
1	7	4	7	21	9	20
1	7	4	7	22	9	20
1	7	4	7	22	9	20
1	7	4	7	22	9	21
1	7	4	7	23	10	21
1	7	4	8	23	10	22
1	8	4	8	23	10	22
1	8	4	8	23	10	22
2	8	4	8	24	10	22
2	8	5	8	24	11	23
2	8	5	8	24	11	23
2	8	5	8	24	11	23
2	9	5	8	24	11	23
2	9	5	8	24	11	23
2	9	5	9	25	11	23
2	10	5	9	25	11	23
2	10	5	9	25	11	23
2	10	5	9	25	11	24
2	11	5	9	25	11	24
2	11	5	9	25	12	24
2	11	5	10	25	12	24
2	12	6	11	25	12	25
2	13	6	12	25	12	25
3	13	6	13	26	12	25
3	13	6	13	26	12	25
3	14	6	14	26	12	26
3		6	15	27	13	26
3		6		27	13	26
3		6		27	13	26
3		6		27	14	26
3		6		27	14	27
3		6		27	14	27
3		6		28	14	27
3		6		28	14	27
3		6		28	15	27
3		7		28	17	27
3		7		28	17	27
3		7		29	17	27
3		7		29	17	28
3		7		29	18	28
3		7		29	19	28
3		7		29	20	28
3		7		29	20	28
3		7		30	21	28
3		7		30		29
3		8		30		29
4		8		30		29
4		8		31		30
4		8		32		30
4		8		32		30
4		8		32		30
4		8		32		30
4		8		32		31
4		9		32		32
4		9		33		36
4		9		34		36
4		9		34		38
4		9		34		46
4		9		34
4		10		35
4		10		35
4		10		36
4		10		38
4		10		40
4		10		45
5		11		46
5		11
5		11
5		12
5		12
5		14
5		14
5		14
5		16
5		16
5		16
5		17
5		19
5		19
5		24
6
6
6
6
6
6
7
7
7
7
7
7
7
7
7
8
8
8
8
8
8
8
9
9
9
10
10
10
11
11
11
11
12
12
12
12
14
15
16
16
18

## Sheet: SHPRH&Biotin
SHPRH/Biotin foci number per cell
MOCK				0.01% MMS 1 hr
T24	T24-PARP1 pLNCX	T24-PARP1 pLNCX-PARP1	T24-PARP1 pLNCX-PARP1 K893I	T24	T24-PARP1 pLNCX	T24-PARP1 pLNCX-PARP1	T24-PARP1 pLNCX-PARP1 K893I					T24	T24-PARP1 pLNCX	T24-PARP1 pLNCX-PARP1	T24-PARP1 pLNCX-PARP1 K893I	T24	T24-PARP1 pLNCX	T24-PARP1 pLNCX-PARP1	T24-PARP1 pLNCX-PARP1 K893I
0	0	0	0	0	0	0	0				0	239	148	198	128	127	115	127	138
0	0	0	0	0	0	0	0				1~5	218	133	232	93	225	108	180	159
0	0	0	0	0	0	0	0				6~10	21	7	6	7	160	47	70	30
0	0	0	0	0	0	0	0				11~	0	0	0	0	21	3	17	1
0	0	0	0	0	0	0	0				total	478	288	436	228	533	273	394	328
0	0	0	0	0	0	0	0
0	0	0	0	0	0	0	0
0	0	0	0	0	0	0	0
0	0	0	0	0	0	0	0					T24	T24-PARP1 pLNCX	T24-PARP1 pLNCX-PARP1	T24-PARP1 pLNCX-PARP1 K893I	T24	T24-PARP1 pLNCX	T24-PARP1 pLNCX-PARP1	T24-PARP1 pLNCX-PARP1 K893I
0	0	0	0	0	0	0	0				0	0.5	0.513889	0.454128	0.561404	0.238274	0.421245	0.322335	0.420732
0	0	0	0	0	0	0	0				1~5	0.456067	0.461806	0.53211	0.407895	0.422139	0.395604	0.456853	0.484756
0	0	0	0	0	0	0	0				6~10	0.0439331	0.0243056	0.0137615	0.0307018	0.300188	0.172161	0.177665	0.0914634
0	0	0	0	0	0	0	0				11~	0	0	0	0	0.0393996	0.010989	0.0431472	0.00304878
0	0	0	0	0	0	0	0				total	478	288	436	228	533	273	394	328
0	0	0	0	0	0	0	0
0	0	0	0	0	0	0	0
0	0	0	0	0	0	0	0
0	0	0	0	0	0	0	0					MOCK				0.01% MMS 1 hr
0	0	0	0	0	0	0	0					T24	T24-PARP1 pLNCX	T24-PARP1 pLNCX-PARP1	T24-PARP1 pLNCX-PARP1 K893I	T24	T24-PARP1 pLNCX	T24-PARP1 pLNCX-PARP1	T24-PARP1 pLNCX-PARP1 K893I
0	0	0	0	0	0	0	0				11~	0	0	0	0	0.0393996	0.010989	0.0431472	0.00304878
0	0	0	0	0	0	0	0				6~10	0.0439331	0.0243056	0.0137615	0.0307018	0.300188	0.172161	0.177665	0.0914634
0	0	0	0	0	0	0	0				1~5	0.456067	0.461806	0.53211	0.407895	0.422139	0.395604	0.456853	0.484756
0	0	0	0	0	0	0	0				0	0.5	0.513889	0.454128	0.561404	0.238274	0.421245	0.322335	0.420732
0	0	0	0	0	0	0	0				total	478	288	436	228	533	273	394	328
0	0	0	0	0	0	0	0
0	0	0	0	0	0	0	0
0	0	0	0	0	0	0	0
0	0	0	0	0	0	0	0
0	0	0	0	0	0	0	0
0	0	0	0	0	0	0	0
0	0	0	0	0	0	0	0
0	0	0	0	0	0	0	0
0	0	0	0	0	0	0	0
0	0	0	0	0	0	0	0
0	0	0	0	0	0	0	0
0	0	0	0	0	0	0	0
0	0	0	0	0	0	0	0
0	0	0	0	0	0	0	0
0	0	0	0	0	0	0	0
0	0	0	0	0	0	0	0
0	0	0	0	0	0	0	0
0	0	0	0	0	0	0	0
0	0	0	0	0	0	0	0
0	0	0	0	0	0	0	0
0	0	0	0	0	0	0	0
0	0	0	0	0	0	0	0
0	0	0	0	0	0	0	0
0	0	0	0	0	0	0	0
0	0	0	0	0	0	0	0
0	0	0	0	0	0	0	0
0	0	0	0	0	0	0	0
0	0	0	0	0	0	0	0
0	0	0	0	0	0	0	0
0	0	0	0	0	0	0	0
0	0	0	0	0	0	0	0
0	0	0	0	0	0	0	0
0	0	0	0	0	0	0	0
0	0	0	0	0	0	0	0
0	0	0	0	0	0	0	0
0	0	0	0	0	0	0	0
0	0	0	0	0	0	0	0
0	0	0	0	0	0	0	0
0	0	0	0	0	0	0	0
0	0	0	0	0	0	0	0
0	0	0	0	0	0	0	0
0	0	0	0	0	0	0	0
0	0	0	0	0	0	0	0
0	0	0	0	0	0	0	0
0	0	0	0	0	0	0	0
0	0	0	0	0	0	0	0
0	0	0	0	0	0	0	0
0	0	0	0	0	0	0	0
0	0	0	0	0	0	0	0
0	0	0	0	0	0	0	0
0	0	0	0	0	0	0	0
0	0	0	0	0	0	0	0
0	0	0	0	0	0	0	0
0	0	0	0	0	0	0	0
0	0	0	0	0	0	0	0
0	0	0	0	0	0	0	0
0	0	0	0	0	0	0	0
0	0	0	0	0	0	0	0
0	0	0	0	0	0	0	0
0	0	0	0	0	0	0	0
0	0	0	0	0	0	0	0
0	0	0	0	0	0	0	0
0	0	0	0	0	0	0	0
0	0	0	0	0	0	0	0
0	0	0	0	0	0	0	0
0	0	0	0	0	0	0	0
0	0	0	0	0	0	0	0
0	0	0	0	0	0	0	0
0	0	0	0	0	0	0	0
0	0	0	0	0	0	0	0
0	0	0	0	0	0	0	0
0	0	0	0	0	0	0	0
0	0	0	0	0	0	0	0
0	0	0	0	0	0	0	0
0	0	0	0	0	0	0	0
0	0	0	0	0	0	0	0
0	0	0	0	0	0	0	0
0	0	0	0	0	0	0	0
0	0	0	0	0	0	0	0
0	0	0	0	0	0	0	0
0	0	0	0	0	0	0	0
0	0	0	0	0	0	0	0
0	0	0	0	0	0	0	0
0	0	0	0	0	0	0	0
0	0	0	0	0	0	0	0
0	0	0	0	0	0	0	0
0	0	0	0	0	0	0	0
0	0	0	0	0	0	0	0
0	0	0	0	0	0	0	0
0	0	0	0	0	0	0	0
0	0	0	0	0	0	0	0
0	0	0	0	0	1	0	0
0	0	0	0	0	1	0	0
0	0	0	0	0	1	0	0
0	0	0	0	0	1	0	0
0	0	0	0	0	1	0	0
0	0	0	0	0	1	0	0
0	0	0	0	0	1	0	0
0	0	0	0	0	1	0	0
0	0	0	0	0	1	0	0
0	0	0	0	0	1	0	0
0	0	0	0	0	1	0	0
0	0	0	0	0	1	0	0
0	0	0	0	1	1	1	0
0	0	0	1	1	1	1	0
0	0	0	1	1	1	1	0
0	0	0	1	1	1	1	0
0	0	0	1	1	1	1	0
0	0	0	1	1	1	1	0
0	0	0	1	1	1	1	0
0	0	0	1	1	1	1	0
0	0	0	1	1	1	1	0
0	0	0	1	1	1	1	0
0	0	0	1	1	1	1	0
0	0	0	1	1	1	1	1
0	0	0	1	1	1	1	1
0	0	0	1	1	1	1	1
0	0	0	1	2	2	1	1
0	0	0	1	2	2	1	1
0	0	0	1	2	2	1	1
0	0	0	1	2	2	1	1
0	0	0	1	2	2	1	1
0	0	0	1	2	2	1	1
0	0	0	1	2	2	1	1
0	1	0	1	2	2	1	1
0	1	0	1	2	2	1	1
0	1	0	1	2	2	1	1
0	1	0	1	2	2	1	1
0	1	0	1	2	2	1	1
0	1	0	1	2	2	1	1
0	1	0	1	2	2	1	1
0	1	0	1	2	2	1	1
0	1	0	1	2	2	1	1
0	1	0	1	2	2	1	1
0	1	0	1	2	2	1	1
0	1	0	2	2	2	1	1
0	1	0	2	2	2	2	1
0	1	0	2	2	2	2	1
0	1	0	2	2	2	2	1
0	1	0	2	2	2	2	1
0	1	0	2	2	2	2	1
0	1	0	2	2	2	2	1
0	1	0	2	2	2	2	1
0	1	0	2	2	2	2	1
0	1	0	2	2	2	2	1
0	1	0	2	2	2	2	1
0	1	0	2	2	2	2	1
0	1	0	2	2	3	2	1
0	1	0	2	2	3	2	1
0	1	0	2	2	3	2	1
0	1	0	2	2	3	2	1
0	1	0	2	2	3	2	1
0	1	0	2	2	3	2	1
0	1	0	2	2	3	2	1
0	1	0	2	2	3	2	1
0	1	0	2	2	3	2	1
0	1	0	2	2	3	2	2
0	1	0	2	2	3	2	2
0	1	0	2	2	3	2	2
0	1	0	2	2	3	2	2
0	1	0	2	2	3	2	2
0	1	0	2	2	3	2	2
0	2	0	3	2	3	2	2
0	2	0	3	2	3	2	2
0	2	0	3	2	3	2	2
0	2	0	3	2	4	2	2
0	2	0	3	2	4	2	2
0	2	0	3	2	4	2	2
0	2	0	3	2	4	2	2
0	2	0	3	2	4	2	2
0	2	0	3	2	4	2	2
0	2	0	3	2	4	2	2
0	2	0	3	2	4	2	2
0	2	0	3	3	4	2	2
0	2	1	3	3	4	2	2
0	2	1	3	3	4	2	2
0	2	1	3	3	4	2	2
0	2	1	3	3	4	2	2
0	2	1	3	3	4	2	2
0	2	1	3	3	4	2	2
0	2	1	3	3	4	2	2
0	2	1	4	3	4	2	2
0	2	1	4	3	4	2	2
0	2	1	4	3	4	2	2
0	2	1	4	3	4	2	2
0	2	1	4	3	4	2	2
0	2	1	4	3	4	2	2
0	2	1	4	3	4	3	2
0	2	1	4	3	4	3	2
0	2	1	4	3	4	3	2
0	2	1	4	3	4	3	2
0	2	1	4	3	4	3	2
0	2	1	4	3	4	3	2
0	2	1	4	3	4	3	2
0	2	1	5	3	5	3	2
0	2	1	5	3	5	3	2
0	2	1	5	3	5	3	2
0	2	1	6	3	5	3	2
0	2	1	6	3	5	3	3
0	2	1	6	3	6	3	3
0	2	1	6	3	6	3	3
0	2	1	6	3	6	3	3
0	2	1	6	3	6	3	3
0	3	1	6	3	6	3	3
0	3	1		3	6	3	3
0	3	1		3	6	3	3
0	3	1		3	6	3	3
0	3	1		3	6	3	3
0	3	1		3	6	3	3
0	3	1		3	6	3	3
0	3	1		3	6	3	3
0	3	1		3	6	3	3
0	3	1		3	6	3	3
0	3	1		3	6	3	3
0	3	1		3	6	3	3
1	3	1		3	6	3	3
1	3	1		3	7	3	3
1	3	1		3	7	3	3
1	3	1		3	7	3	3
1	3	1		3	7	3	3
1	3	1		3	7	3	3
1	3	1		3	7	3	3
1	3	1		3	7	3	3
1	3	1		3	7	3	3
1	3	1		3	7	3	3
1	3	1		3	7	3	3
1	4	1		3	7	3	4
1	4	1		3	7	3	4
1	4	1		4	7	4	4
1	4	1		4	7	4	4
1	4	1		4	8	4	4
1	4	1		4	8	4	4
1	4	1		4	8	4	4
1	4	1		4	8	4	4
1	4	1		4	8	4	4
1	4	1		4	8	4	4
1	4	1		4	8	4	4
1	4	1		4	8	4	4
1	4	1		4	8	4	4
1	4	1		4	8	4	4
1	4	1		4	9	4	4
1	4	1		4	9	4	4
1	4	1		4	9	4	4
1	4	1		4	10	4	4
1	5	1		4	10	4	4
1	5	1		4	10	4	4
1	5	1		4	11	4	4
1	5	1		4	12	4	4
1	5	1		4	13	4	4
1	5	1		4		4	4
1	5	1		4		4	4
1	5	1		4		4	4
1	5	2		4		4	4
1	5	2		4		4	4
1	5	2		4		4	4
1	5	2		4		4	5
1	5	2		4		4	5
1	6	2		4		4	5
1	6	2		4		4	5
1	6	2		4		4	5
1	6	2		4		4	5
1	7	2		4		4	5
1	7	2		4		4	5
1	7	2		4		4	5
1		2		4		5	5
1		2		4		5	5
1		2		4		5	5
2		2		4		5	5
2		2		4		5	5
2		2		4		5	5
2		2		4		5	5
2		2		4		5	5
2		2		4		5	5
2		2		4		5	6
2		2		4		5	6
2		2		4		5	6
2		2		4		5	6
2		2		4		5	6
2		2		4		5	6
2		2		4		5	6
2		2		4		5	6
2		2		4		5	6
2		2		4		5	6
2		2		4		6	6
2		2		4		6	6
2		2		4		6	6
2		2		4		6	7
2		2		4		6	7
2		2		4		6	7
2		2		4		6	7
2		2		5		6	7
2		2		5		6	7
2		2		5		6	7
2		2		5		6	7
2		2		5		6	8
2		2		5		6	8
2		2		5		6	8
2		2		5		6	8
2		2		5		6	9
2		2		5		6	9
2		2		5		6	9
2		2		5		6	10
2		2		5		6	10
2		2		5		6	12
2		2		5		7
2		2		5		7
2		2		5		7
2		2		5		7
2		2		5		7
2		2		5		7
2		2		5		7
2		2		5		7
2		2		5		7
2		2		5		7
2		2		5		7
2		2		5		7
2		2		5		7
2		2		5		7
2		2		5		7
2		2		5		7
2		2		5		8
2		2		5		8
2		2		5		8
2		2		5		8
2		2		5		8
3		3		5		8
3		3		5		8
3		3		5		8
3		3		6		8
3		3		6		8
3		3		6		8
3		3		6		8
3		3		6		8
3		3		6		8
3		3		6		8
3		3		6		8
3		3		6		8
3		3		6		8
3		3		6		8
3		3		6		9
3		3		6		9
3		3		6		9
3		3		6		9
3		3		6		9
3		3		6		9
3		3		6		9
3		3		6		9
3		3		6		10
3		3		6		10
3		3		6		10
3		3		6		10
3		3		6		10
3		3		6		10
3		3		6		11
3		3		6		11
3		3		6		12
3		3		6		12
3		3		6		12
3		3		6		12
3		3		6		12
3		3		6		12
3		3		6		12
3		3		6		12
3		3		6		13
3		3		6		13
3		4		6		13
3		4		6		13
3		4		6		14
3		4		6		15
3		4		6		17
3		4		6
3		4		6
3		4		6
4		4		7
4		4		7
4		4		7
4		4		7
4		4		7
4		4		7
4		4		7
4		4		7
4		4		7
4		4		7
4		4		7
4		4		7
4		4		7
4		4		7
4		4		7
4		4		7
4		4		7
4		4		7
4		4		7
4		4		7
4		4		7
4		4		7
4		5		7
4		5		7
4		5		7
4		5		7
4		5		7
4		5		7
4		5		7
4		5		7
4		5		7
4		5		7
4		5		7
4		6		7
4		6		7
4		6		7
5		6		7
5		6		7
5		7		7
5				7
5				7
5				7
5				7
5				7
5				7
5				7
5				7
5				7
5				7
5				7
5				7
5				8
5				8
5				8
5				8
5				8
5				8
5				8
5				8
5				8
6				8
6				8
6				8
6				8
6				8
6				8
6				8
6				8
6				8
6				8
6				8
6				9
6				9
6				9
6				9
6				9
6				9
7				9
7				9
7				9
7				9
				9
				9
				9
				9
				9
				9
				9
				9
				9
				9
				9
				9
				9
				9
				9
				9
				10
				10
				10
				10
				10
				10
				10
				10
				10
				10
				10
				10
				10
				10
				10
				10
				10
				10
				11
				11
				11
				11
				11
				11
				12
				12
				12
				12
				12
				13
				13
				14
				14
				14
				14
				14
				15
				16
				17

## Sheet: ZRANB3&Biotin
ZRANB3/Biotin foci number per cell
MOCK				0.01% MMS 1 hr
T24	T24-PARP1 pLNCX	T24-PARP1 pLNCX-PARP1	T24-PARP1 pLNCX-PARP1 K893I	T24	T24-PARP1 pLNCX	T24-PARP1 pLNCX-PARP1	T24-PARP1 pLNCX-PARP1 K893I					T24	T24-PARP1 pLNCX	T24-PARP1 pLNCX-PARP1	T24-PARP1 pLNCX-PARP1 K893I	T24	T24-PARP1 pLNCX	T24-PARP1 pLNCX-PARP1	T24-PARP1 pLNCX-PARP1 K893I
9	0	0	0	0	0	0	0				0	200	237	244	230	104	238	107	233
0	0	0	0	0	0	0	0				1~5	36	29	23	19	211	26	142	29
0	0	0	0	0	0	0	0				6~10	0	0	0	0	0	0	0	0
0	0	0	0	0	0	0	0				11~	0	0	0	0	0	0	0	0
0	0	0	0	0	0	0	0				total	236	266	267	249	315	264	249	262
0	0	0	0	0	0	0	0
0	0	0	0	0	0	0	0
0	0	0	0	0	0	0	0
0	0	0	0	0	0	0	0					T24	T24-PARP1 pLNCX	T24-PARP1 pLNCX-PARP1	T24-PARP1 pLNCX-PARP1 K893I	T24	T24-PARP1 pLNCX	T24-PARP1 pLNCX-PARP1	T24-PARP1 pLNCX-PARP1 K893I
0	0	0	0	0	0	0	0				0	0.847458	0.890977	0.913858	0.923695	0.330159	0.901515	0.429719	0.889313
0	0	0	0	0	0	0	0				1~5	0.152542	0.109023	0.0861423	0.0763052	0.669841	0.0984848	0.570281	0.110687
0	0	0	0	0	0	0	0				6~10	0	0	0	0	0	0	0	0
0	0	0	0	0	0	0	0				11~	0	0	0	0	0	0	0	0
0	0	0	0	0	0	0	0				total	236	266	267	249	315	264	249	262
0	0	0	0	0	0	0	0
0	0	0	0	0	0	0	0
0	0	0	0	0	0	0	0
0	0	0	0	0	0	0	0					MOCK				0.01% MMS 1 hr
0	0	0	0	0	0	0	0					T24	T24-PARP1 pLNCX	T24-PARP1 pLNCX-PARP1	T24-PARP1 pLNCX-PARP1 K893I	T24	T24-PARP1 pLNCX	T24-PARP1 pLNCX-PARP1	T24-PARP1 pLNCX-PARP1 K893I
0	0	0	0	0	0	0	0				11~	0	0	0	0	0	0	0	0
0	0	0	0	0	0	0	0				6~10	0	0	0	0	0	0	0	0
0	0	0	0	0	0	0	0				1~5	0.152542	0.109023	0.0861423	0.0763052	0.669841	0.0984848	0.570281	0.110687
0	0	0	0	0	0	0	0				0	0.847458	0.890977	0.913858	0.923695	0.330159	0.901515	0.429719	0.889313
0	0	0	0	0	0	0	0				total	236	266	267	249	315	264	249	262
0	0	0	0	0	0	0	0
0	0	0	0	0	0	0	0
0	0	0	0	0	0	0	0
0	0	0	0	0	0	0	0
0	0	0	0	0	0	0	0
0	0	0	0	0	0	0	0
0	0	0	0	0	0	0	0
0	0	0	0	0	0	0	0
0	0	0	0	0	0	0	0
0	0	0	0	0	0	0	0
0	0	0	0	0	0	0	0
0	0	0	0	0	0	0	0
0	0	0	0	0	0	0	0
0	0	0	0	0	0	0	0
0	0	0	0	0	0	0	0
0	0	0	0	0	0	0	0
0	0	0	0	0	0	0	0
0	0	0	0	0	0	0	0
0	0	0	0	0	0	0	0
0	0	0	0	0	0	0	0
0	0	0	0	0	0	0	0
0	0	0	0	0	0	0	0
0	0	0	0	0	0	0	0
0	0	0	0	0	0	0	0
0	0	0	0	0	0	0	0
0	0	0	0	0	0	0	0
0	0	0	0	0	0	0	0
0	0	0	0	0	0	0	0
0	0	0	0	0	0	0	0
0	0	0	0	0	0	0	0
0	0	0	0	0	0	0	0
0	0	0	0	0	0	0	0
0	0	0	0	0	0	0	0
0	0	0	0	0	0	0	0
0	0	0	0	0	0	0	0
0	0	0	0	0	0	0	0
0	0	0	0	0	0	0	0
0	0	0	0	0	0	0	0
0	0	0	0	0	0	0	0
0	0	0	0	0	0	0	0
0	0	0	0	0	0	0	0
0	0	0	0	0	0	0	0
0	0	0	0	0	0	0	0
0	0	0	0	0	0	0	0
0	0	0	0	0	0	0	0
0	0	0	0	0	0	0	0
0	0	0	0	0	0	0	0
0	0	0	0	0	0	0	0
0	0	0	0	0	0	0	0
0	0	0	0	0	0	0	0
0	0	0	0	0	0	0	0
0	0	0	0	0	0	0	0
0	0	0	0	0	0	0	0
0	0	0	0	0	0	0	0
0	0	0	0	0	0	0	0
0	0	0	0	0	0	0	0
0	0	0	0	0	0	0	0
0	0	0	0	0	0	0	0
0	0	0	0	0	0	0	0
0	0	0	0	0	0	0	0
0	0	0	0	0	0	0	0
0	0	0	0	0	0	0	0
0	0	0	0	0	0	0	0
0	0	0	0	0	0	0	0
0	0	0	0	0	0	0	0
0	0	0	0	0	0	0	0
0	0	0	0	0	0	0	0
0	0	0	0	0	0	0	0
0	0	0	0	0	0	0	0
0	0	0	0	0	0	0	0
0	0	0	0	0	0	0	0
0	0	0	0	0	0	0	0
0	0	0	0	0	0	0	0
0	0	0	0	0	0	0	0
0	0	0	0	0	0	0	0
0	0	0	0	0	0	0	0
0	0	0	0	0	0	0	0
0	0	0	0	0	0	0	0
0	0	0	0	0	0	0	0
0	0	0	0	0	0	0	0
0	0	0	0	1	0	0	0
0	0	0	0	1	0	0	0
0	0	0	0	1	0	0	0
0	0	0	0	1	0	1	0
0	0	0	0	1	0	1	0
0	0	0	0	1	0	1	0
0	0	0	0	1	0	1	0
0	0	0	0	1	0	1	0
0	0	0	0	1	0	1	0
0	0	0	0	1	0	1	0
0	0	0	0	1	0	1	0
0	0	0	0	1	0	1	0
0	0	0	0	1	0	1	0
0	0	0	0	1	0	1	0
0	0	0	0	1	0	1	0
0	0	0	0	1	0	1	0
0	0	0	0	1	0	1	0
0	0	0	0	1	0	1	0
0	0	0	0	1	0	1	0
0	0	0	0	1	0	1	0
0	0	0	0	1	0	1	0
0	0	0	0	1	0	1	0
0	0	0	0	1	0	1	0
0	0	0	0	1	0	1	0
0	0	0	0	1	0	1	0
0	0	0	0	1	0	1	0
0	0	0	0	1	0	1	0
0	0	0	0	1	0	1	0
0	0	0	0	1	0	1	0
0	0	0	0	1	0	1	0
0	0	0	0	1	0	1	0
0	0	0	0	1	0	1	0
0	0	0	0	1	0	1	0
0	0	0	0	1	0	1	0
0	0	0	0	1	0	1	0
0	0	0	0	1	0	1	0
0	0	0	0	1	0	1	0
0	0	0	0	1	0	1	0
0	0	0	0	1	0	1	0
0	0	0	0	1	0	1	0
0	0	0	0	1	0	1	0
0	0	0	0	1	0	1	0
0	0	0	0	1	0	1	0
0	0	0	0	1	0	1	0
0	0	0	0	1	0	1	0
0	0	0	0	1	0	1	0
0	0	0	0	1	0	1	0
0	0	0	0	1	0	1	0
0	0	0	0	1	0	1	0
0	0	0	0	1	0	1	0
0	0	0	0	1	0	1	0
0	0	0	0	1	0	1	0
0	0	0	0	1	0	1	0
0	0	0	0	1	0	1	0
0	0	0	0	1	0	1	0
0	0	0	0	1	0	1	0
0	0	0	0	1	0	1	0
0	0	0	0	1	0	1	0
0	0	0	0	1	0	1	0
0	0	0	0	1	0	1	0
0	0	0	0	1	0	1	0
0	0	0	0	1	0	1	0
0	0	0	0	1	0	1	0
0	0	0	0	1	0	1	0
0	0	0	0	1	0	1	0
0	0	0	0	1	0	1	0
0	0	0	0	1	0	1	0
0	0	0	0	1	0	1	0
0	0	0	0	1	0	2	0
0	0	0	0	1	0	2	0
0	0	0	0	1	0	2	0
0	0	0	0	1	0	2	0
0	0	0	0	1	0	2	0
0	0	0	0	1	0	2	0
0	0	0	0	1	0	2	0
0	0	0	0	1	0	2	0
0	0	0	0	1	0	2	0
0	0	0	0	1	0	2	0
0	0	0	0	1	0	2	0
0	0	0	0	1	0	2	0
0	0	0	0	1	0	2	0
0	0	0	0	1	0	2	0
0	0	0	0	1	0	2	0
0	0	0	0	1	0	2	0
0	0	0	0	1	0	2	0
0	0	0	0	1	0	2	0
0	0	0	0	1	0	2	0
0	0	0	0	1	0	2	0
0	0	0	0	1	0	2	0
0	0	0	0	1	0	2	0
0	0	0	0	1	0	2	0
0	0	0	0	1	0	2	0
0	0	0	0	1	0	2	0
0	0	0	0	1	0	2	0
0	0	0	0	1	0	2	0
0	0	0	0	1	0	2	0
1	0	0	0	1	0	2	0
1	0	0	0	1	0	2	0
1	0	0	0	1	0	2	0
1	0	0	0	1	0	2	0
1	0	0	0	1	0	2	0
1	0	0	0	1	0	2	0
1	0	0	0	1	0	2	0
1	0	0	0	1	0	2	0
1	0	0	0	1	0	2	0
1	0	0	0	1	0	2	0
1	0	0	0	1	0	2	0
1	0	0	0	1	0	2	0
1	0	0	0	1	0	2	0
1	0	0	0	1	0	2	0
1	0	0	0	1	0	2	0
1	0	0	0	1	0	2	0
1	0	0	0	1	0	2	0
1	0	0	0	1	0	2	0
1	0	0	0	1	0	2	0
1	0	0	0	1	0	2	0
1	0	0	0	1	0	2	0
1	0	0	0	1	0	2	0
1	0	0	0	1	0	2	0
1	0	0	0	1	0	2	0
1	0	0	0	1	0	2	0
1	0	0	0	1	0	3	0
1	0	0	0	1	0	3	0
1	0	0	0	1	0	3	0
1	0	0	0	1	0	3	0
1	0	0	0	1	0	3	0
1	0	0	1	1	0	3	0
1	0	0	1	1	0	3	0
2	0	0	1	1	0	3	0
2	0	0	1	1	0	3	1
2	0	0	1	2	0	3	1
2	0	0	1	2	0	3	1
	0	0	1	2	0	3	1
	1	0	1	2	0	3	1
	1	0	1	2	1	3	1
	1	0	1	2	1	3	1
	1	0	1	2	1	3	1
	1	0	1	2	1	4	1
	1	0	1	2	1	4	1
	1	0	2	2	1	4	1
	1	1	2	2	1	4	1
	1	1	2	2	1	4	1
	1	1	2	2	1	4	1
	1	1	2	2	1	4	1
	1	1	2	2	1	5	1
	1	1		2	1		1
	1	1		2	1		1
	1	1		2	1		1
	1	1		2	1		1
	1	1		2	2		1
	1	1		2	2		1
	1	1		2	2		1
	1	1		2	2		2
	1	1		2	2		2
	1	1		2	2		2
	1	1		2	2		2
	2	1		2	2		2
	2	1		2	2		2
	2	1		2	3
	2	1		2	4
	2	1		2
	3	2		2
		3		2
				2
				2
				2
				2
				2
				2
				2
				2
				2
				2
				2
				2
				2
				2
				2
				2
				2
				2
				2
				2
				2
				2
				2
				3
				3
				3
				3
				3
				3
				3
				3
				3
				3
				3
				3
				3
				3
				3
				3
				3
				3
				3
				4
				4
				4
				4
				4
				4

## Sheet: SMARCAL1&Biotin
SMARCAL1/Biotin foci number per cell
MOCK				0.01% MMS 1 hr
T24	T24-PARP1 pLNCX	T24-PARP1 pLNCX-PARP1	T24-PARP1 pLNCX-PARP1 K893I	T24	T24-PARP1 pLNCX	T24-PARP1 pLNCX-PARP1	T24-PARP1 pLNCX-PARP1 K893I					T24	T24-PARP1 pLNCX	T24-PARP1 pLNCX-PARP1	T24-PARP1 pLNCX-PARP1 K893I	T24	T24-PARP1 pLNCX	T24-PARP1 pLNCX-PARP1	T24-PARP1 pLNCX-PARP1 K893I
0	0	0	0	0	0	0	0				0	216	215	265	270	257	337	309	253
0	0	0	0	0	0	0	0				1~5	34	23	33	23	194	86	206	115
0	0	0	0	0	0	0	0				6~10	0	0	0	0	8	0	5	0
0	0	0	0	0	0	0	0				11~	0	0	0	0	0	0	0	0
0	0	0	0	0	0	0	0				total	250	238	298	293	459	423	520	368
0	0	0	0	0	0	0	0
0	0	0	0	0	0	0	0
0	0	0	0	0	0	0	0
0	0	0	0	0	0	0	0					T24	T24-PARP1 pLNCX	T24-PARP1 pLNCX-PARP1	T24-PARP1 pLNCX-PARP1 K893I	T24	T24-PARP1 pLNCX	T24-PARP1 pLNCX-PARP1	T24-PARP1 pLNCX-PARP1 K893I
0	0	0	0	0	0	0	0				0	0.864	0.903361	0.889262	0.921502	0.559913	0.79669	0.594231	0.6875
0	0	0	0	0	0	0	0				1~5	0.136	0.0966387	0.110738	0.0784983	0.422658	0.20331	0.396154	0.3125
0	0	0	0	0	0	0	0				6~10	0	0	0	0	0.0174292	0	0.00961538	0
0	0	0	0	0	0	0	0				11~	0	0	0	0	0	0	0	0
0	0	0	0	0	0	0	0				total	250	238	298	293	459	423	520	368
0	0	0	0	0	0	0	0
0	0	0	0	0	0	0	0
0	0	0	0	0	0	0	0
0	0	0	0	0	0	0	0					MOCK				0.01% MMS 1 hr
0	0	0	0	0	0	0	0					T24	T24-PARP1 pLNCX	T24-PARP1 pLNCX-PARP1	T24-PARP1 pLNCX-PARP1 K893I	T24	T24-PARP1 pLNCX	T24-PARP1 pLNCX-PARP1	T24-PARP1 pLNCX-PARP1 K893I
0	0	0	0	0	0	0	0				11~	0	0	0	0	0	0	0	0
0	0	0	0	0	0	0	0				6~10	0	0	0	0	0.0174292	0	0.00961538	0
0	0	0	0	0	0	0	0				1~5	0.136	0.0966387	0.110738	0.0784983	0.422658	0.20331	0.396154	0.3125
0	0	0	0	0	0	0	0				0	0.864	0.903361	0.889262	0.921502	0.559913	0.79669	0.594231	0.6875
0	0	0	0	0	0	0	0				total	250	238	298	293	459	423	520	368
0	0	0	0	0	0	0	0
0	0	0	0	0	0	0	0
0	0	0	0	0	0	0	0
0	0	0	0	0	0	0	0
0	0	0	0	0	0	0	0
0	0	0	0	0	0	0	0
0	0	0	0	0	0	0	0
0	0	0	0	0	0	0	0
0	0	0	0	0	0	0	0
0	0	0	0	0	0	0	0
0	0	0	0	0	0	0	0
0	0	0	0	0	0	0	0
0	0	0	0	0	0	0	0
0	0	0	0	0	0	0	0
0	0	0	0	0	0	0	0
0	0	0	0	0	0	0	0
0	0	0	0	0	0	0	0
0	0	0	0	0	0	0	0
0	0	0	0	0	0	0	0
0	0	0	0	0	0	0	0
0	0	0	0	0	0	0	0
0	0	0	0	0	0	0	0
0	0	0	0	0	0	0	0
0	0	0	0	0	0	0	0
0	0	0	0	0	0	0	0
0	0	0	0	0	0	0	0
0	0	0	0	0	0	0	0
0	0	0	0	0	0	0	0
0	0	0	0	0	0	0	0
0	0	0	0	0	0	0	0
0	0	0	0	0	0	0	0
0	0	0	0	0	0	0	0
0	0	0	0	0	0	0	0
0	0	0	0	0	0	0	0
0	0	0	0	0	0	0	0
0	0	0	0	0	0	0	0
0	0	0	0	0	0	0	0
0	0	0	0	0	0	0	0
0	0	0	0	0	0	0	0
0	0	0	0	0	0	0	0
0	0	0	0	0	0	0	0
0	0	0	0	0	0	0	0
0	0	0	0	0	0	0	0
0	0	0	0	0	0	0	0
0	0	0	0	0	0	0	0
0	0	0	0	0	0	0	0
0	0	0	0	0	0	0	0
0	0	0	0	0	0	0	0
0	0	0	0	0	0	0	0
0	0	0	0	0	0	0	0
0	0	0	0	0	0	0	0
0	0	0	0	0	0	0	0
0	0	0	0	0	0	0	0
0	0	0	0	0	0	0	0
0	0	0	0	0	0	0	0
0	0	0	0	0	0	0	0
0	0	0	0	0	0	0	0
0	0	0	0	0	0	0	0
0	0	0	0	0	0	0	0
0	0	0	0	0	0	0	0
0	0	0	0	0	0	0	0
0	0	0	0	0	0	0	0
0	0	0	0	0	0	0	0
0	0	0	0	0	0	0	0
0	0	0	0	0	0	0	0
0	0	0	0	0	0	0	0
0	0	0	0	0	0	0	0
0	0	0	0	0	0	0	0
0	0	0	0	0	0	0	0
0	0	0	0	0	0	0	0
0	0	0	0	0	0	0	0
0	0	0	0	0	0	0	0
0	0	0	0	0	0	0	0
0	0	0	0	0	0	0	0
0	0	0	0	0	0	0	0
0	0	0	0	0	0	0	0
0	0	0	0	0	0	0	0
0	0	0	0	0	0	0	0
0	0	0	0	0	0	0	0
0	0	0	0	0	0	0	0
0	0	0	0	0	0	0	0
0	0	0	0	0	0	0	0
0	0	0	0	0	0	0	0
0	0	0	0	0	0	0	0
0	0	0	0	0	0	0	0
0	0	0	0	0	0	0	0
0	0	0	0	0	0	0	0
0	0	0	0	0	0	0	0
0	0	0	0	0	0	0	0
0	0	0	0	0	0	0	0
0	0	0	0	0	0	0	0
0	0	0	0	0	0	0	0
0	0	0	0	0	0	0	0
0	0	0	0	0	0	0	0
0	0	0	0	0	0	0	0
0	0	0	0	0	0	0	0
0	0	0	0	0	0	0	0
0	0	0	0	0	0	0	0
0	0	0	0	0	0	0	0
0	0	0	0	0	0	0	0
0	0	0	0	0	0	0	0
0	0	0	0	0	0	0	0
0	0	0	0	0	0	0	0
0	0	0	0	0	0	0	0
0	0	0	0	0	0	0	0
0	0	0	0	0	0	0	0
0	0	0	0	0	0	0	0
0	0	0	0	0	0	0	0
0	0	0	0	0	0	0	0
0	0	0	0	0	0	0	0
0	0	0	0	0	0	0	0
0	0	0	0	0	0	0	0
0	0	0	0	0	0	0	0
0	0	0	0	0	0	0	0
0	0	0	0	0	0	0	0
0	0	0	0	0	0	0	0
0	0	0	0	0	0	0	0
0	0	0	0	0	0	0	0
0	0	0	0	0	0	0	0
0	0	0	0	0	0	0	0
0	0	0	0	0	0	0	0
0	0	0	0	0	0	0	0
0	0	0	0	0	0	0	0
0	0	0	0	0	0	0	0
0	0	0	0	0	0	0	0
0	0	0	0	0	0	0	0
0	0	0	0	0	0	0	0
0	0	0	0	0	0	0	0
0	0	0	0	0	0	0	0
0	0	0	0	0	0	0	0
0	0	0	0	0	0	0	0
0	0	0	0	0	0	0	0
0	0	0	0	0	0	0	0
0	0	0	0	0	0	0	0
0	0	0	0	0	0	0	0
0	0	0	0	0	0	0	0
0	0	0	0	0	0	0	0
0	0	0	0	0	0	0	0
0	0	0	0	0	0	0	0
0	0	0	0	0	0	0	0
0	0	0	0	0	0	0	0
0	0	0	0	0	0	0	0
0	0	0	0	0	0	0	0
0	0	0	0	0	0	0	0
0	0	0	0	0	0	0	0
0	0	0	0	0	0	0	0
0	0	0	0	0	0	0	0
0	0	0	0	0	0	0	0
0	0	0	0	0	0	0	0
0	0	0	0	0	0	0	0
0	0	0	0	0	0	0	0
0	0	0	0	0	0	0	0
0	0	0	0	0	0	0	0
0	0	0	0	0	0	0	0
0	0	0	0	0	0	0	0
0	0	0	0	0	0	0	0
0	0	0	0	0	0	0	0
0	0	0	0	0	0	0	0
0	0	0	0	0	0	0	0
0	0	0	0	0	0	0	0
0	0	0	0	0	0	0	0
0	0	0	0	0	0	0	0
0	0	0	0	0	0	0	0
0	0	0	0	0	0	0	0
0	0	0	0	0	0	0	0
0	0	0	0	0	0	0	0
0	0	0	0	0	0	0	0
0	0	0	0	0	0	0	0
0	0	0	0	0	0	0	0
0	0	0	0	0	0	0	0
0	0	0	0	0	0	0	0
0	0	0	0	0	0	0	0
0	0	0	0	0	0	0	0
0	0	0	0	0	0	0	0
0	0	0	0	0	0	0	0
0	0	0	0	0	0	0	0
0	0	0	0	0	0	0	0
0	0	0	0	0	0	0	0
0	0	0	0	0	0	0	0
0	0	0	0	0	0	0	0
0	0	0	0	0	0	0	0
0	0	0	0	0	0	0	0
0	0	0	0	0	0	0	0
0	0	0	0	0	0	0	0
0	0	0	0	0	0	0	0
0	0	0	0	0	0	0	0
0	0	0	0	0	0	0	0
0	0	0	0	0	0	0	0
0	0	0	0	0	0	0	0
0	0	0	0	0	0	0	0
0	0	0	0	0	0	0	0
0	1	0	0	0	0	0	0
1	1	0	0	0	0	0	0
1	1	0	0	0	0	0	0
1	1	0	0	0	0	0	0
1	1	0	0	0	0	0	0
1	1	0	0	0	0	0	0
1	1	0	0	0	0	0	0
1	1	0	0	0	0	0	0
1	1	0	0	0	0	0	0
1	1	0	0	0	0	0	0
1	1	0	0	0	0	0	0
1	1	0	0	0	0	0	0
1	1	0	0	0	0	0	0
1	1	0	0	0	0	0	0
1	1	0	0	0	0	0	0
1	1	0	0	0	0	0	0
1	1	0	0	0	0	0	0
1	1	0	0	0	0	0	0
1	1	0	0	0	0	0	0
1	1	0	0	0	0	0	0
1	1	0	0	0	0	0	0
1	1	0	0	0	0	0	0
1	2	0	0	0	0	0	0
1		0	0	0	0	0	0
1		0	0	0	0	0	0
1		0	0	0	0	0	0
1		0	0	0	0	0	0
1		0	0	0	0	0	0
1		0	0	0	0	0	0
1		0	0	0	0	0	0
1		0	0	0	0	0	0
2		0	0	0	0	0	0
2		0	0	0	0	0	0
3		0	0	0	0	0	0
3		0	0	0	0	0	0
		0	0	0	0	0	0
		0	0	0	0	0	0
		0	0	0	0	0	0
		0	0	0	0	0	1
		0	0	0	0	0	1
		0	0	0	0	0	1
		0	0	0	0	0	1
		0	0	1	0	0	1
		0	0	1	0	0	1
		0	0	1	0	0	1
		0	0	1	0	0	1
		0	0	1	0	0	1
		0	0	1	0	0	1
		0	0	1	0	0	1
		0	0	1	0	0	1
		1	0	1	0	0	1
		1	0	1	0	0	1
		1	0	1	0	0	1
		1	0	1	0	0	1
		1	0	1	0	0	1
		1	1	1	0	0	1
		1	1	1	0	0	1
		1	1	1	0	0	1
		1	1	1	0	0	1
		1	1	1	0	0	1
		1	1	1	0	0	1
		1	1	1	0	0	1
		1	1	1	0	0	1
		1	1	1	0	0	1
		1	1	1	0	0	1
		1	1	1	0	0	1
		1	1	1	0	0	1
		1	1	1	0	0	1
		1	1	1	0	0	1
		1	1	1	0	0	1
		1	1	1	0	0	1
		1	1	1	0	0	1
		1	1	1	0	0	1
		1	1	1	0	0	1
		1	1	1	0	0	1
		1	2	1	0	0	1
		1	2	1	0	0	1
		2	2	1	0	0	1
		2		1	0	0	1
		2		1	0	0	1
		2		1	0	0	1
		2		1	0	0	1
		2		1	0	0	1
				1	0	0	1
				1	0	0	1
				1	0	0	1
				1	0	0	1
				1	0	0	1
				1	0	0	1
				1	0	0	1
				1	0	0	1
				1	0	0	1
				1	0	0	1
				1	0	0	1
				1	0	1	1
				1	0	1	1
				1	0	1	1
				1	0	1	1
				1	0	1	2
				1	0	1	2
				1	0	1	2
				1	0	1	2
				1	0	1	2
				1	0	1	2
				1	0	1	2
				1	0	1	2
				1	0	1	2
				1	0	1	2
				1	0	1	2
				1	0	1	2
				1	0	1	2
				1	0	1	2
				1	0	1	2
				2	0	1	2
				2	0	1	2
				2	0	1	2
				2	0	1	2
				2	0	1	2
				2	0	1	2
				2	0	1	2
				2	0	1	2
				2	0	1	2
				2	1	1	2
				2	1	1	2
				2	1	1	2
				2	1	1	2
				2	1	1	2
				2	1	1	2
				2	1	1	3
				2	1	1	3
				2	1	1	3
				2	1	1	3
				2	1	1	3
				2	1	1	3
				2	1	1	3
				2	1	1	3
				2	1	1	3
				2	1	1	3
				2	1	1	3
				2	1	1	3
				2	1	1	3
				2	1	1	3
				2	1	1	3
				2	1	1	3
				2	1	1	3
				2	1	1	3
				2	1	1	4
				2	1	1	4
				2	1	1	4
				2	1	1	4
				2	1	1	5
				2	1	1	5
				2	1	1	5
				2	1	1
				2	1	1
				2	1	1
				2	1	1
				2	1	1
				2	1	1
				2	1	1
				2	1	1
				2	1	1
				2	1	1
				2	1	1
				2	1	1
				2	1	1
				2	1	1
				2	1	1
				2	1	1
				2	1	1
				2	1	1
				2	1	1
				2	1	1
				2	1	1
				3	1	1
				3	1	1
				3	1	1
				3	1	1
				3	1	1
				3	1	1
				3	1	1
				3	1	1
				3	2	1
				3	2	1
				3	2	1
				3	2	1
				3	2	1
				3	2	1
				3	2	1
				3	2	1
				3	2	1
				3	2	1
				3	2	1
				3	2	1
				3	3	1
				3	3	1
				3	3	1
				3	3	1
				3	3	1
				3	3	1
				3	3	1
				3	3	1
				3	3	1
				3	4	1
				3	4	1
				3	4	1
				3	4	1
				4	5	1
				4		1
				4		1
				4		1
				4		1
				4		2
				4		2
				4		2
				4		2
				4		2
				4		2
				4		2
				4		2
				4		2
				4		2
				4		2
				5		2
				5		2
				5		2
				5		2
				5		2
				5		2
				5		2
				5		2
				5		2
				5		2
				5		2
				5		2
				5		2
				6		2
				6		2
				6		2
				6		2
				6		2
				6		2
				6		2
				7		2
						2
						2
						2
						2
						2
						2
						2
						2
						2
						2
						2
						2
						2
						2
						2
						2
						2
						2
						2
						2
						2
						3
						3
						3
						3
						3
						3
						3
						3
						3
						3
						3
						3
						3
						3
						3
						3
						3
						3
						3
						3
						3
						3
						4
						4
						4
						4
						4
						4
						4
						4
						4
						4
						4
						4
						5
						6
						6
						6
						6
						6
