# Supplementary material for: PARP1 recruits DNA translocases to restrain DNA replication and facilitate DNA repair
Source: PLoS Genet. 2022 Dec 13;18(12):e1010545. doi: 10.1371/journal.pgen.1010545 (PMC9794062; doi:10.1371/journal.pgen.1010545)
Supplement: S3 Data — (XLSX) [file pgen.1010545.s026.xlsx]

## Sheet: PARP1 interaction test 
PARP1/translocase PLA foci number per cell
T24
PARP1&HLTF		PARP1&SHPRH		PARP1&ZRANB3		PARP1&SMARCAL1
mock	0.01% MMS 1 hr	mock	0.01% MMS 1 hr	mock	0.01% MMS 1 hr	mock	0.01% MMS 1 hr				T24
0	0	0	0	0	0	0	0				PARP1&HLTF		PARP1&SHPRH		PARP1&ZRANB3		PARP1&SMARCAL1
0	0	0	0	0	0	0	0				mock	0.01% MMS 1 hr	mock	0.01% MMS 1 hr	mock	0.01% MMS 1 hr	mock	0.01% MMS 1 hr
0	0	0	0	0	0	0	0			0	47	7	90	40	305	148	243	231
0	0	0	0	0	0	0	0			1~5	315	215	215	303	91	229	136	144
0	0	0	0	0	0	0	0			6~10	67	139	2	61	0	0	0	0
0	0	0	0	0	0	0	0			11~	0	21	0	1	0	0	0	0
0	0	0	0	0	0	0	0			Total	429	382	307	405	396	377	379	375
0	1	0	0	0	0	0	0
0	1	0	0	0	0	0	0
0	1	0	0	0	0	0	0
0	1	0	0	0	0	0	0				T24
0	1	0	0	0	0	0	0				PARP1&HLTF		PARP1&SHPRH		PARP1&ZRANB3		PARP1&SMARCAL1
0	1	0	0	0	0	0	0				mock	0.01% MMS 1 hr	mock	0.01% MMS 1 hr	mock	0.01% MMS 1 hr	mock	0.01% MMS 1 hr
0	1	0	0	0	0	0	0			0	0.109557	0.0183246	0.29316	0.0987654	0.770202	0.392573	0.641161	0.616
0	1	0	0	0	0	0	0			1~5	0.734266	0.562827	0.700326	0.748148	0.229798	0.607427	0.358839	0.384
0	1	0	0	0	0	0	0			6~10	0.156177	0.363874	0.00651466	0.150617	0	0	0	0
0	1	0	0	0	0	0	0			11~	0	0.0549738	0	0.00246914	0	0	0	0
0	1	0	0	0	0	0	0			Total	429	382	307	405	396	377	379	375
0	1	0	0	0	0	0	0
0	1	0	0	0	0	0	0
0	1	0	0	0	0	0	0
0	1	0	0	0	0	0	0				T24
0	1	0	0	0	0	0	0				PARP1&HLTF		PARP1&SHPRH		PARP1&ZRANB3		PARP1&SMARCAL1
0	1	0	0	0	0	0	0				mock	0.01% MMS 1 hr	mock	0.01% MMS 1 hr	mock	0.01% MMS 1 hr	mock	0.01% MMS 1 hr
0	1	0	0	0	0	0	0			11~	0	0.0549738	0	0.00246914	0	0	0	0
0	2	0	0	0	0	0	0			6~10	0.156177	0.363874	0.00651466	0.150617	0	0	0	0
0	2	0	0	0	0	0	0			1~5	0.734266	0.562827	0.700326	0.748148	0.229798	0.607427	0.358839	0.384
0	2	0	0	0	0	0	0			0	0.109557	0.0183246	0.29316	0.0987654	0.770202	0.392573	0.641161	0.616
0	2	0	0	0	0	0	0			Total	429	382	307	405	396	377	379	375
0	2	0	0	0	0	0	0
0	2	0	0	0	0	0	0
0	2	0	0	0	0	0	0
0	2	0	0	0	0	0	0
0	2	0	0	0	0	0	0
0	2	0	0	0	0	0	0
0	2	0	0	0	0	0	0
0	2	0	0	0	0	0	0
0	2	0	0	0	0	0	0
0	2	0	0	0	0	0	0
0	2	0	0	0	0	0	0
0	2	0	1	0	0	0	0
0	2	0	1	0	0	0	0
0	2	0	1	0	0	0	0
0	2	0	1	0	0	0	0
0	2	0	1	0	0	0	0
0	2	0	1	0	0	0	0
0	2	0	1	0	0	0	0
1	2	0	1	0	0	0	0
1	2	0	1	0	0	0	0
1	2	0	1	0	0	0	0
1	2	0	1	0	0	0	0
1	2	0	1	0	0	0	0
1	2	0	1	0	0	0	0
1	2	0	1	0	0	0	0
1	2	0	1	0	0	0	0
1	2	0	1	0	0	0	0
1	2	0	1	0	0	0	0
1	2	0	1	0	0	0	0
1	2	0	1	0	0	0	0
1	2	0	1	0	0	0	0
1	2	0	1	0	0	0	0
1	2	0	1	0	0	0	0
1	2	0	1	0	0	0	0
1	2	0	1	0	0	0	0
1	2	0	1	0	0	0	0
1	2	0	1	0	0	0	0
1	2	0	1	0	0	0	0
1	2	0	1	0	0	0	0
1	2	0	1	0	0	0	0
1	2	0	1	0	0	0	0
1	2	0	1	0	0	0	0
1	3	0	1	0	0	0	0
1	3	0	1	0	0	0	0
1	3	0	1	0	0	0	0
1	3	0	1	0	0	0	0
1	3	0	1	0	0	0	0
1	3	0	1	0	0	0	0
1	3	0	1	0	0	0	0
1	3	0	1	0	0	0	0
1	3	0	1	0	0	0	0
1	3	0	1	0	0	0	0
1	3	0	1	0	0	0	0
1	3	0	1	0	0	0	0
1	3	0	1	0	0	0	0
1	3	0	1	0	0	0	0
2	3	0	1	0	0	0	0
2	3	0	1	0	0	0	0
2	3	0	1	0	0	0	0
2	3	0	1	0	0	0	0
2	3	0	1	0	0	0	0
2	3	1	1	0	0	0	0
2	3	1	1	0	0	0	0
2	3	1	1	0	0	0	0
2	3	1	1	0	0	0	0
2	3	1	1	0	0	0	0
2	3	1	1	0	0	0	0
2	3	1	1	0	0	0	0
2	3	1	1	0	0	0	0
2	3	1	1	0	0	0	0
2	3	1	1	0	0	0	0
2	3	1	1	0	0	0	0
2	3	1	1	0	0	0	0
2	3	1	1	0	0	0	0
2	3	1	1	0	0	0	0
2	3	1	1	0	0	0	0
2	3	1	1	0	0	0	0
2	3	1	2	0	0	0	0
2	3	1	2	0	0	0	0
2	3	1	2	0	0	0	0
2	3	1	2	0	0	0	0
2	3	1	2	0	0	0	0
2	3	1	2	0	0	0	0
2	3	1	2	0	0	0	0
2	3	1	2	0	0	0	0
2	3	1	2	0	0	0	0
2	3	1	2	0	0	0	0
2	3	1	2	0	0	0	0
2	3	1	2	0	0	0	0
2	3	1	2	0	0	0	0
2	3	1	2	0	0	0	0
2	3	1	2	0	0	0	0
2	3	1	2	0	0	0	0
2	3	1	2	0	0	0	0
2	3	1	2	0	0	0	0
2	3	1	2	0	0	0	0
2	3	1	2	0	0	0	0
2	3	1	2	0	0	0	0
2	3	1	2	0	0	0	0
2	3	1	2	0	0	0	0
2	3	1	2	0	0	0	0
2	4	1	2	0	0	0	0
2	4	1	2	0	0	0	0
2	4	1	2	0	0	0	0
2	4	1	2	0	0	0	0
2	4	1	2	0	0	0	0
2	4	1	2	0	0	0	0
2	4	1	2	0	0	0	0
2	4	1	2	0	0	0	0
2	4	1	2	0	0	0	0
2	4	1	2	0	0	0	0
2	4	1	2	0	0	0	0
2	4	1	2	0	0	0	0
2	4	1	2	0	0	0	0
2	4	1	2	0	0	0	0
2	4	1	2	0	0	0	0
2	4	1	2	0	0	0	0
2	4	1	2	0	0	0	0
2	4	1	2	0	0	0	0
2	4	1	2	0	1	0	0
2	4	1	2	0	1	0	0
2	4	1	2	0	1	0	0
2	4	1	2	0	1	0	0
2	4	1	2	0	1	0	0
2	4	1	2	0	1	0	0
3	4	1	2	0	1	0	0
3	4	1	2	0	1	0	0
3	4	1	2	0	1	0	0
3	4	1	2	0	1	0	0
3	4	1	2	0	1	0	0
3	4	1	2	0	1	0	0
3	4	1	2	0	1	0	0
3	4	1	2	0	1	0	0
3	4	1	2	0	1	0	0
3	4	1	2	0	1	0	0
3	4	1	2	0	1	0	0
3	4	1	2	0	1	0	0
3	4	1	2	0	1	0	0
3	4	1	2	0	1	0	0
3	4	1	2	0	1	0	0
3	4	1	2	0	1	0	0
3	4	1	2	0	1	0	0
3	4	1	2	0	1	0	0
3	4	1	2	0	1	0	0
3	4	1	2	0	1	0	0
3	4	1	2	0	1	0	0
3	4	1	2	0	1	0	0
3	4	1	2	0	1	0	0
3	5	1	2	0	1	0	0
3	5	1	2	0	1	0	0
3	5	1	2	0	1	0	0
3	5	1	2	0	1	0	0
3	5	1	2	0	1	0	0
3	5	1	2	0	1	0	0
3	5	1	2	0	1	0	0
3	5	1	2	0	1	0	0
3	5	2	2	0	1	0	0
3	5	2	2	0	1	0	0
3	5	2	3	0	1	0	0
3	5	2	3	0	1	0	0
3	5	2	3	0	1	0	0
3	5	2	3	0	1	0	0
3	5	2	3	0	1	0	0
3	5	2	3	0	1	0	0
3	5	2	3	0	1	0	0
3	5	2	3	0	1	0	0
3	5	2	3	0	1	0	0
3	5	2	3	0	1	0	0
3	5	2	3	0	1	0	0
3	5	2	3	0	1	0	0
3	5	2	3	0	1	0	0
3	5	2	3	0	1	0	0
3	5	2	3	0	1	0	0
3	5	2	3	0	1	0	0
3	5	2	3	0	1	0	0
3	5	2	3	0	1	0	0
3	5	2	3	0	1	0	0
3	5	2	3	0	1	0	0
3	5	2	3	0	1	0	0
3	5	2	3	0	1	0	0
3	5	2	3	0	1	0	0
3	5	2	3	0	1	0	0
3	5	2	3	0	1	0	0
3	5	2	3	0	1	0	0
3	5	2	3	0	1	0	0
3	5	2	3	0	1	0	0
3	5	2	3	0	1	0	0
3	5	2	3	0	1	0	0
3	5	2	3	0	1	0	0
3	5	2	3	0	1	0	0
3	5	2	3	0	1	0	0
3	5	2	3	0	1	0	0
3	5	2	3	0	1	0	0
3	6	2	3	0	1	0	0
3	6	2	3	0	1	0	0
3	6	2	3	0	1	0	0
3	6	2	3	0	1	0	0
3	6	2	3	0	1	0	0
3	6	2	3	0	1	0	0
3	6	2	3	0	1	0	0
3	6	2	3	0	1	0	0
3	6	2	3	0	1	0	0
3	6	2	3	0	1	0	1
3	6	2	3	0	1	0	1
3	6	2	3	0	1	0	1
3	6	2	3	0	1	0	1
3	6	2	3	0	1	0	1
3	6	2	3	0	1	0	1
3	6	2	3	0	1	0	1
3	6	2	3	0	1	0	1
3	6	2	3	0	1	0	1
3	6	2	3	0	1	0	1
3	6	2	3	0	1	0	1
3	6	2	3	0	1	0	1
3	6	2	3	0	1	1	1
4	6	2	3	0	1	1	1
4	6	2	3	0	1	1	1
4	6	2	3	0	1	1	1
4	6	2	3	0	1	1	1
4	6	2	3	0	1	1	1
4	6	2	3	0	1	1	1
4	6	2	3	0	1	1	1
4	6	2	3	0	1	1	1
4	6	2	3	0	1	1	1
4	6	2	3	0	1	1	1
4	6	2	3	0	1	1	1
4	6	2	3	0	1	1	1
4	6	2	3	0	1	1	1
4	6	2	3	0	1	1	1
4	6	2	3	0	1	1	1
4	6	2	3	0	1	1	1
4	6	2	3	0	1	1	1
4	6	3	3	0	1	1	1
4	6	3	3	0	1	1	1
4	6	3	3	0	1	1	1
4	6	3	3	0	1	1	1
4	6	3	3	0	1	1	1
4	6	3	4	0	2	1	1
4	6	3	4	0	2	1	1
4	6	3	4	0	2	1	1
4	6	3	4	0	2	1	1
4	6	3	4	0	2	1	1
4	6	3	4	0	2	1	1
4	7	3	4	0	2	1	1
4	7	3	4	0	2	1	1
4	7	3	4	0	2	1	1
4	7	3	4	0	2	1	1
4	7	3	4	0	2	1	1
4	7	3	4	0	2	1	1
4	7	3	4	0	2	1	1
4	7	3	4	0	2	1	1
4	7	3	4	0	2	1	1
4	7	3	4	0	2	1	1
4	7	3	4	0	2	1	1
4	7	3	4	0	2	1	1
4	7	3	4	0	2	1	1
4	7	3	4	0	2	1	1
4	7	3	4	0	2	1	1
4	7	3	4	0	2	1	1
4	7	3	4	0	2	1	1
4	7	3	4	0	2	1	1
4	7	3	4	0	2	1	1
4	7	3	4	0	2	1	1
4	7	4	4	0	2	1	1
4	7	4	4	0	2	1	1
4	7	4	4	0	2	1	1
4	7	4	4	0	2	1	1
4	7	4	4	0	2	1	1
4	7	4	4	0	2	1	1
4	7	4	4	0	2	1	1
4	7	4	4	0	2	1	1
4	7	4	4	0	2	1	1
4	7	4	4	0	2	1	1
4	7	4	4	0	2	1	1
4	7	5	4	0	2	1	1
4	7	5	4	0	2	1	1
4	7	6	4	1	2	1	1
4	7	6	4	1	2	1	1
4	8		4	1	2	1	1
4	8		4	1	2	1	1
4	8		4	1	2	1	1
4	8		4	1	2	1	1
5	8		4	1	2	1	1
5	8		4	1	2	1	1
5	8		4	1	2	1	1
5	8		4	1	2	1	1
5	8		4	1	2	1	1
5	8		4	1	2	1	1
5	8		4	1	2	1	1
5	8		4	1	2	1	1
5	8		5	1	2	1	1
5	8		5	1	2	1	1
5	8		5	1	2	1	1
5	8		5	1	2	1	1
5	8		5	1	2	1	1
5	8		5	1	2	1	1
5	8		5	1	2	1	1
5	9		5	1	2	1	1
5	9		5	1	2	1	1
5	9		5	1	2	1	1
5	9		5	1	2	1	1
5	9		5	1	2	1	1
5	9		5	1	2	1	1
5	9		5	1	2	1	2
5	9		5	1	2	1	2
5	9		5	1	2	1	2
5	9		5	1	2	2	2
5	9		5	1	2	2	2
5	9		5	1	2	2	2
5	9		5	1	2	2	2
5	9		5	1	2	2	2
5	9		5	1	2	2	2
5	9		5	1	2	2	2
5	9		5	1	3	2	2
5	9		6	1	3	2	2
5	10		6	1	3	2	2
5	10		6	1	3	2	2
5	10		6	1	3	2	2
5	10		6	1	3	2	2
5	10		6	1	3	2	2
5	10		6	1	3	2	2
5	10		6	1	3	2	2
5	10		6	1	3	2	2
5	10		6	1	3	2	2
5	10		6	1	3	2	2
5	10		6	1	3	2	2
5	10		6	1	3	2	2
5	10		6	1	3	2	2
5	10		6	1	3	2	2
5	10		6	1	3	2	2
5	10		6	1	3	2	2
5	10		6	1	3	2	2
5	11		6	1	3	2	2
6	11		6	1	3	2	2
6	11		6	1	3	2	2
6	11		6	1	3	3	2
6	11		6	1	3	3	2
6	11		6	1	4	3	3
6	11		6	1	4	3	3
6	11		6	1	4	3	3
6	11		6	1	4	3	3
6	12		6	1	4	3	3
6	12		7	1	4	3	3
6	12		7	1	4	3	3
6	12		7	1	5	3	3
6	12		7	1	5	3	5
6	13		7	1	5	3
6	13		7	1	5	3
6	13		7	1		4
6	14		7	1		5
6	14		7	1
6	14		7	1
6	16		7	2
6			7	2
6			7	2
6			7	2
6			7	2
6			7	2
6			7	2
6			7	2
7			7	2
7			8	2
7			8	2
7			8	2
7			8	2
7			8	2
7			8	2
7			8
7			8
7			8
7			9
7			9
7			9
7			9
7			9
7			11
7
7
7
7
7
7
8
8
8
8
8
8
8
8
8
8
9
9
9
9
9
9
10
10
