# Supplementary material for: PARP1 recruits DNA translocases to restrain DNA replication and facilitate DNA repair
Source: PLoS Genet. 2022 Dec 13;18(12):e1010545. doi: 10.1371/journal.pgen.1010545 (PMC9794062; doi:10.1371/journal.pgen.1010545)
Supplement: S4 Data — (XLSX) [file pgen.1010545.s027.xlsx]

## Sheet: ZRANB3&biotin binding test 
ZRANB3/Biotin foci number per cell
mock			0.01% MMS 1 hr
T24	T24 HLTF KO	T24-HLTF KO-shSHPRH	T24	T24 HLTF KO	T24-HLTF KO-shSHPRH
0	0	0	0	0	0					mock			0.01% MMS 1 hr
0	0	0	0	0	0					T24	T24 HLTF KO	T24-HLTF KO-shSHPRH	T24	T24 HLTF KO	T24-HLTF KO-shSHPRH
0	0	0	0	0	0				0	155	162	174	125	129	184
0	0	0	0	0	0				1~5	165	106	103	249	143	127
0	0	0	0	0	0				6~10	0	0	0	7	1	0
0	0	0	0	0	0				11~	0	0	0	0	0	0
0	0	0	0	0	0				Total	320	268	277	381	273	311
0	0	0	0	0	0
0	0	0	0	0	0
0	0	0	0	0	0
0	0	0	0	0	0					mock			0.01% MMS 1 hr
0	0	0	0	0	0					T24	T24 HLTF KO	T24-HLTF KO-shSHPRH	T24	T24 HLTF KO	T24-HLTF KO-shSHPRH
0	0	0	0	0	0				0	0.484375	0.604478	0.628159	0.328084	0.472527	0.59164
0	0	0	0	0	0				1~5	0.515625	0.395522	0.371841	0.653543	0.52381	0.40836
0	0	0	0	0	0				6~10	0	0	0	0.0183727	0.003663	0
0	0	0	0	0	0				11~	0	0	0	0	0	0
0	0	0	0	0	0				Total	320	268	277	381	273	311
0	0	0	0	0	0
0	0	0	0	0	0
0	0	0	0	0	0
0	0	0	0	0	0					mock			0.01% MMS 1 hr
0	0	0	0	0	0					T24	T24 HLTF KO	T24-HLTF KO-shSHPRH	T24	T24 HLTF KO	T24-HLTF KO-shSHPRH
0	0	0	0	0	0				11~	0	0	0	0	0	0
0	0	0	0	0	0				6~10	0	0	0	0.0183727	0.003663	0
0	0	0	0	0	0				1~5	0.515625	0.395522	0.371841	0.653543	0.52381	0.40836
0	0	0	0	0	0				0	0.484375	0.604478	0.628159	0.328084	0.472527	0.59164
0	0	0	0	0	0				Total	320	268	277	381	273	311
0	0	0	0	0	0
0	0	0	0	0	0
0	0	0	0	0	0
0	0	0	0	0	0
0	0	0	0	0	0
0	0	0	0	0	0
0	0	0	0	0	0
0	0	0	0	0	0
0	0	0	0	0	0
0	0	0	0	0	0
0	0	0	0	0	0
0	0	0	0	0	0
0	0	0	0	0	0
0	0	0	0	0	0
0	0	0	0	0	0
0	0	0	0	0	0
0	0	0	0	0	0
0	0	0	0	0	0
0	0	0	0	0	0
0	0	0	0	0	0
0	0	0	0	0	0
0	0	0	0	0	0
0	0	0	0	0	0
0	0	0	0	0	0
0	0	0	0	0	0
0	0	0	0	0	0
0	0	0	0	0	0
0	0	0	0	0	0
0	0	0	0	0	0
0	0	0	0	0	0
0	0	0	0	0	0
0	0	0	0	0	0
0	0	0	0	0	0
0	0	0	0	0	0
0	0	0	0	0	0
0	0	0	0	0	0
0	0	0	0	0	0
0	0	0	0	0	0
0	0	0	0	0	0
0	0	0	0	0	0
0	0	0	0	0	0
0	0	0	0	0	0
0	0	0	0	0	0
0	0	0	0	0	0
0	0	0	0	0	0
0	0	0	0	0	0
0	0	0	0	0	0
0	0	0	0	0	0
0	0	0	0	0	0
0	0	0	0	0	0
0	0	0	0	0	0
0	0	0	0	0	0
0	0	0	0	0	0
0	0	0	0	0	0
0	0	0	0	0	0
0	0	0	0	0	0
0	0	0	0	0	0
0	0	0	0	0	0
0	0	0	0	0	0
0	0	0	0	0	0
0	0	0	0	0	0
0	0	0	0	0	0
0	0	0	0	0	0
0	0	0	0	0	0
0	0	0	0	0	0
0	0	0	0	0	0
0	0	0	0	0	0
0	0	0	0	0	0
0	0	0	0	0	0
0	0	0	0	0	0
0	0	0	0	0	0
0	0	0	0	0	0
0	0	0	0	0	0
0	0	0	0	0	0
0	0	0	0	0	0
0	0	0	0	0	0
0	0	0	0	0	0
0	0	0	0	0	0
0	0	0	0	0	0
0	0	0	0	0	0
0	0	0	0	0	0
0	0	0	0	0	0
0	0	0	0	0	0
0	0	0	0	0	0
0	0	0	0	0	0
0	0	0	0	0	0
0	0	0	0	0	0
0	0	0	0	0	0
0	0	0	0	0	0
0	0	0	0	0	0
0	0	0	0	0	0
0	0	0	0	0	0
0	0	0	0	0	0
0	0	0	0	0	0
0	0	0	0	0	0
0	0	0	0	0	0
0	0	0	0	0	0
0	0	0	0	0	0
0	0	0	1	0	0
0	0	0	1	0	0
0	0	0	1	0	0
0	0	0	1	0	0
0	0	0	1	1	0
0	0	0	1	1	0
0	0	0	1	1	0
0	0	0	1	1	0
0	0	0	1	1	0
0	0	0	1	1	0
0	0	0	1	1	0
0	0	0	1	1	0
0	0	0	1	1	0
0	0	0	1	1	0
0	0	0	1	1	0
0	0	0	1	1	0
0	0	0	1	1	0
0	0	0	1	1	0
0	0	0	1	1	0
0	0	0	1	1	0
0	0	0	1	1	0
0	0	0	1	1	0
0	0	0	1	1	0
0	0	0	1	1	0
0	0	0	1	1	0
0	0	0	1	1	0
0	0	0	1	1	0
0	0	0	1	1	0
0	0	0	1	1	0
0	0	0	1	1	0
1	0	0	1	1	0
1	0	0	1	1	0
1	0	0	1	1	0
1	0	0	1	1	0
1	0	0	1	1	0
1	0	0	1	1	0
1	0	0	1	1	0
1	1	0	1	1	0
1	1	0	1	1	0
1	1	0	1	1	0
1	1	0	1	1	0
1	1	0	1	1	0
1	1	0	1	1	0
1	1	0	1	1	0
1	1	0	1	1	0
1	1	0	1	1	0
1	1	0	1	1	0
1	1	0	1	1	0
1	1	0	1	1	0
1	1	1	1	1	0
1	1	1	1	1	0
1	1	1	1	1	0
1	1	1	1	1	0
1	1	1	1	1	0
1	1	1	1	1	0
1	1	1	1	1	0
1	1	1	1	1	0
1	1	1	1	1	0
1	1	1	1	1	0
1	1	1	1	1	1
1	1	1	1	1	1
1	1	1	1	1	1
1	1	1	1	1	1
1	1	1	1	1	1
1	1	1	1	1	1
1	1	1	1	1	1
1	1	1	1	1	1
1	1	1	1	1	1
1	1	1	1	2	1
1	1	1	1	2	1
1	1	1	1	2	1
1	1	1	1	2	1
1	1	1	1	2	1
1	1	1	1	2	1
1	1	1	1	2	1
1	1	1	1	2	1
1	1	1	1	2	1
1	1	1	1	2	1
1	1	1	1	2	1
1	1	1	1	2	1
1	1	1	1	2	1
1	1	1	1	2	1
1	1	1	1	2	1
1	1	1	1	2	1
1	1	1	1	2	1
1	1	1	1	2	1
1	1	1	2	2	1
1	1	1	2	2	1
1	1	1	2	2	1
1	1	1	2	2	1
1	1	1	2	2	1
1	1	1	2	2	1
1	1	1	2	2	1
1	1	1	2	2	1
1	1	1	2	2	1
1	1	1	2	2	1
1	1	1	2	2	1
1	1	1	2	2	1
1	1	1	2	2	1
1	1	1	2	2	1
1	1	1	2	2	1
1	1	1	2	2	1
1	1	1	2	2	1
1	1	1	2	2	1
1	1	1	2	2	1
1	2	1	2	2	1
1	2	1	2	2	1
1	2	1	2	2	1
1	2	1	2	2	1
1	2	1	2	2	1
1	2	1	2	2	1
1	2	1	2	2	1
1	2	1	2	2	1
1	2	1	2	2	1
2	2	2	2	2	1
2	2	2	2	2	1
2	2	2	2	2	1
2	2	2	2	2	1
2	2	2	2	3	1
2	2	2	2	3	1
2	2	2	2	3	1
2	2	2	2	3	1
2	2	2	2	3	1
2	2	2	2	3	1
2	2	2	2	3	1
2	2	2	2	3	1
2	2	2	2	3	1
2	2	2	2	3	1
2	2	2	2	3	1
2	2	2	2	3	1
2	3	2	2	3	1
2	3	2	2	3	1
2	3	2	2	3	1
2	3	2	2	3	1
2	3	2	2	3	1
2	3	2	2	3	2
2	3	2	2	3	2
2	3	2	2	3	2
2	3	3	2	3	2
2	3	3	2	4	2
2	4	3	2	4	2
2	4	3	2	4	2
2	5	3	2	4	2
2		3	2	4	2
2		3	2	4	2
2		3	2	5	2
2		3	2	5	2
2		3	2	6	2
2		3	2		2
2		4	2		2
2		4	2		2
2		5	2		2
2			2		2
2			2		2
2			2		2
2			2		2
2			2		2
2			3		2
2			3		2
2			3		2
3			3		2
3			3		2
3			3		2
3			3		2
3			3		2
3			3		2
3			3		2
3			3		2
3			3		2
3			3		2
3			3		2
3			3		3
3			3		3
3			3		3
3			3		3
3			3		3
3			3		3
3			3		3
3			3		3
3			3		3
3			3		3
3			3		3
3			3		4
3			3		4
3			3		4
3			3		4
3			3
4			3
4			3
4			3
4			3
4			3
4			3
4			3
5			3
			3
			3
			3
			3
			3
			3
			3
			3
			3
			3
			3
			3
			3
			3
			3
			3
			3
			4
			4
			4
			4
			4
			4
			4
			4
			4
			4
			4
			4
			4
			4
			4
			4
			4
			4
			4
			4
			4
			4
			5
			5
			5
			5
			5
			5
			5
			5
			5
			5
			5
			5
			5
			5
			5
			6
			6
			6
			6
			6
			6
			7
