# Supplementary material for: PARP1 recruits DNA translocases to restrain DNA replication and facilitate DNA repair
Source: PLoS Genet. 2022 Dec 13;18(12):e1010545. doi: 10.1371/journal.pgen.1010545 (PMC9794062; doi:10.1371/journal.pgen.1010545)
Supplement: S5 Data — (XLSX) [file pgen.1010545.s028.xlsx]

## Sheet: T24-PARP1 KO
IdU/CldU ratio
MOCK		HU
T24	T24-PARP1 KO	T24	T24-PARP1 KO
0.734675	0.694208	1.48708	0.831316
0.889974	1.15737	1.17098	2.12559
0.820608	0.785563	1.30814	1.36863
1.01928	1.39109	0.564149	1.71348
1.02626	0.983205	1.30425	0.813002
1.03948	1.13044	0.445087	1.43467
0.92298	0.794549	0.935865	0.842559
0.987514	1.00068	1.25507	1.50575
1.07182	1.10546	0.714554	1.37524
0.819785	1.12072	1.34546	1.80408
1.32476	0.693878	0.913559	1.77531
0.875691	0.889344	0.75476	1.45194
0.93109	0.720611	0.826718	1.78282
1.39539	0.940541	0.69958	1.44232
1.17364	1.14515	1.9645	1.19325
0.948538	1.19474	0.683784	1.82796
0.990794	0.870259	1.02029	1.80221
1.25232	0.7936	0.974943	2.49671
0.964118	1.00774	0.742616	1.6556
1.01542	0.810968	1.10083	1.1367
0.991713	1.10521	0.890603	2.06157
1.06501	0.89441	0.740391	1.89949
1.15337	1.10094	0.957614	0.864881
0.975623	0.862069	0.575668	1.41031
0.953075	1.17128	0.589381	1.70964
1.02577	1.13345	1.0566	1.21425
1.2577	1.01488	0.899931	1.13818
0.736719	0.976154	1.15732	1.88795
1.20631	1.03615	0.36731	0.932701
0.856391	1.0643	1.04116	1.57346
0.835864	1.23705	1.60694	1.66365
0.780638	0.989521	1.04257	1.69895
0.991	0.603565	0.750698	1.17994
1.01467	1.06471	0.736994	2.28789
0.742754	1.31928	0.852655	1.19275
1.1721	1.06121	1.01817	1.2279
1.04312	1.28459	0.578989	1.25862
1.18702	0.520349	1.01122	1.02934
1.12998	0.773096	0.750448	1.09386
0.834711	1.39559	0.865359	1.20702
0.846029	0.993711	0.385916	1.0096
1.00753	0.936364	0.756796	1.37466
0.678337	1.03819	1.17503	1.65013
1.13705	0.86087	0.565895	1.25785
0.880252	1.06581	0.849514	1.18029
1.07422	1.00746	0.765638	1.42217
0.9	0.736053	0.616905	0.814452
0.896067	0.797619	0.781065	1.53347
0.881706	0.775132	0.554546	1.11029
0.90836	1.06758	0.823892	1.22821
1.14423	0.805359	0.588235	1.01585
1.25561	0.938619	0.832402	1.13006
0.698214	0.99411	1.18618	1.76177
0.871648	0.836816	0.680031	1.48309
1.18228	0.834667	0.664069	1.4319
0.951463	0.722222	0.519259	2.17205
0.910843	0.844253	0.525149	1.23135
1.05527	1.29863	0.553471	0.918399
0.898039	0.924051	0.592825	1.98798
1.00576	1.1505	0.775316	1.36387
0.742686	1.12234	0.763434	2.05689
0.988917	0.919056	0.83858	1.57984
0.926302	0.916667	0.896346	1.10024
0.88501	0.868554	0.557352	1.48586
0.80884	0.724771	0.759174	0.963601
0.596892	1.91572	0.532905	0.799479
0.686662	0.565311	0.964286	1.90647
1.16464	0.945361	0.757543	1.01718
0.816917	1.07171	0.990354	2.31206
1.07985	1.21452	0.557312	1.17472
1.05679	0.952941	1.1206	0.87875
1.08378	0.397289	0.716912	0.750447
0.71309	1.37555	0.727915	1.3796
0.738232	1.0356	0.940013	1.5641
0.602899	1.17189	0.736273	1.50281
1.20452	1.05074	0.553979	1.76046
0.93247	0.96286	0.688739	1.53016
0.91774	0.928691	0.69213	1.44533
0.941134	0.858524	0.60241	1.47735
0.583403	0.707692	0.685327	1.2051
0.955703	0.900871	0.309554	1.46354
0.852556	0.75856	0.158083	1.29368
0.53937	0.951596	1.00195	1.13892
0.9137	0.75042	0.81405	1.12297
0.589005	1.02768	1.17348	1.05057
0.883835	0.976994	0.507802	1.43744
1.00629	0.95356	0.807391	1.52085
0.827206	0.968104	0.666901	1.71368
1.006	0.855944	0.595261	1.28397
0.607143	1.14021	0.818307	1.26221
0.941441	1.06496	0.45679	0.941622
0.811278	1.14167	0.818801	1.79619
0.605536	0.899782	0.451754	1.21126
0.523148	1.05133	0.742991	1.82529
0.916113	0.80343	0.697297	1.35597
1.07276	1.03749	0.746201	1.08738
0.82	1.11017	1.26474	1.18367
1.00791	1.21194	0.328402	1.02693
1.02089	0.792691	0.672707	1.0286
0.887797	0.873016	0.426586	0.98288
0.64633	0.909574		1.33308
0.780728	0.698448		1.52168
0.905405	1.00418		1.24925
0.845015	1.23851		1.40116
0.864151	1.01443		1.0939
0.869826	0.792842		1.69612
0.745481	0.845833		0.923954
1.75862	1.77974		1.41473
0.780808	0.968048		0.92161
1.02706	0.90903		1.40355
0.64548	0.797391		1.17703
0.99721	0.853268		2.46398
1.15568	0.918963		0.795962
0.760042	0.949198		0.983779
1.12461	0.902405		1.48189
0.599904	1.02571		1.22566
0.708531	0.955144		1.28308
1.04319	1.05102		2.04587
	0.927847		0.740741
	1.14452		1.43929
	1.13007		1.14711
	1.09423
	0.867692
	0.69687
	1.12779
	1.06152
	1.66721
	1.16961
	0.82805
	0.998918
	0.994828
	0.71849
	1.40708
	1.14045
	1.01222
	0.866274
	1.07192
	1.15917
	0.955344
	0.831858
	1.185
	0.816298
	0.82699
	0.937984
	0.802706
	1.23869

## Sheet: T24-HLTF KO
IdU/CldU ratio
MOCK		HU
T24	T24-HLTF KO	T24	T24-HLTF KO
1.86384	0.814485	1.16887	1.87528
1.31368	0.578995	1.04579	0.697443
1.69032	0.761864	1.51429	0.25974
0.852062	1.21183	0.414056	0.674812
2.28743	2.13193	0.228307	0.564829
0.374078	1.01569	0.359285	3.36626
0.990366	1.60136	0.378747	0.843157
2.39848	1.3809	0.820423	1.1135
1.29288	1.70418	1.70175	1.22371
1.19397	0.361809	0.280514	0.562791
1.11993	1.65915	1.1453	0.831793
0.547341	1.3	0.535018	0.556256
1.42635	1.51704	0.984733	1.29909
1.66864	2	0.831858	1.70469
1.51125	0.791534	0.829457	0.588979
1.92511	0.812568	0.717462	0.812325
1.57638	1.33036	0.145993	0.628333
2.02372	1.43293	2.6989	1.63588
1.69577	1.40523	0.835466	1.65342
0.746988	1.79257	0.390827	0.419426
0.543093	1.6347	1.01624	1.04852
2.0912	0.561798	0.855334	0.61063
0.967198	1.31508	1.93507	1.15804
1.28504	1.10514	1.38399	0.684292
0.64966	1.03615	1.27404	0.68546
1.87331	1.09551	0.64672	1.37228
1.4749	0.833156	0.343595	0.376623
0.645187	0.975296	0.340393	1.09921
1.03853	0.953028	2.4364	1.21272
0.827744	2.62421	0.702494	1.11098
0.731544	1.64737	1.7412	0.317787
2.02515	0.502336	0.548009	0.699507
0.738025	0.842391	0.75188	0.947461
2.01976	0.430541	1.58276	0.878022
1.77732	1.02073	0.735994	0.392991
1.98467	1.2854	0.644351	0.868093
0.935924	1.31429	0.574902	1.23137
0.917617	0.528402	0.682902	0.430297
1.41129	1.02603	0.387052	0.503506
0.48827	1.38799	0.720679	0.75142
0.31643	1.80716	2.28195	0.939759
0.473059	2.01046	0.23246	0.985261
1.0428	1.96164	0.356844	0.645161
1.01408	1.38461	0.615436	0.935226
0.3138	0.416092	0.182993	2.41127
2.21599	1.37355	0.288506	0.93617
2.00659	1.37748	1.01097	0.870451
0.714793	1.35251	1.06711	0.761029
2.5041	0.610984	0.679715	0.576705
2.18507	3.0365	2.03237	0.523859
1.291	2.89831	1.99154	0.904564
0.683333	1.15258	1.39637	1.26762
1.30076	0.948694	0.273662	1.86697
2.03177	0.610465	0.756592	0.685446
1.73281	1.0989	0.408377	0.442827
1.41676	1.72909	1.55354	1.46111
2.05191	0.321377	0.523622	0.37429
0.645914	0.776529	0.444603	3.1655
1.22234	1.16667	0.710526	2.23913
0.671287	1.53503	0.776263	1.10272
0.789366	0.310118	0.814887	0.81459
1.35373	1.1776	2.30105	0.650847
0.782875	0.483568	0.546468	1.02989
2.76393	1.75917	1.37966	1.18793
1.32842	1.51006	0.832423	0.86899
1.60614	0.560414	0.481031	1.88932
0.672713	2.07604	0.550562	0.95102
1.57343	0.59383	1.22886	0.890887
1.81911	2.07338	0.254945	0.9022
1.50053	0.449951	1.09873	1.36278
2.06907	1.07172	0.283649	1.97503
1.26224	2.74864	1.2037	0.447725
1.6373	1.1161	0.694389	0.875312
1.49051	0.910638	0.980276	0.879917
1.23612	1.28411	0.358439	1.04651
1.23423	1.3817	0.689314	1.28361
1.15701	1.51107	0.334323	1.49034
1.30595	0.824427	0.939052	0.729123
3.01716	0.763554	0.667669	0.739336
0.701843	1.89434	0.513587	1.02965
0.580561	1.19804	0.897486	1.01699
0.34953	0.802469	0.383938	1.88056
0.678571	0.727174	0.338695	0.527059
0.583871	0.740561	0.319577	1.15832
0.754029	0.581852	0.479514	0.3361
0.998952	1.30195	0.828338	2.35075
0.948454	1.22745	1.63529	0.927553
1.24968	1.57683	0.316498	0.283192
0.416755	1.11905	0.343117	1.26295
1.69056	1.46512	1.02675	2.92453
1.30368	1.18859	0.633634	1.86166
0.834112	1.11481	0.585284	0.500813
1.18341	1.13465	0.605263	1.02527
1.46188	0.743271	2.60332	1.58986
1.02948	0.70082	0.915834	1.8243
1.48541	1.21795	0.494604	0.543046
0.555878	2.48312	0.422379	0.667052
0.583333	0.595565	0.522177	0.546106
0.53625	2.29684	0.327198	0.891403
0.746032	0.835294	2.08084	1.42593
1.36449	0.407855	1.14419	0.47929
2.21185	1.00901	0.312964	1.01601
1.6988	0.225115	1.04523	0.642857
3.18635	1.67302	1.74398	0.982783
1.78469	0.988713	0.512545	2.51531
0.737819	1.93534	0.473441	1.95752
0.400818	1.4497	1.20592	1.26024
0.932377	2.60064	1.45747	1.30147
0.745046	0.46319	0.657895	0.608295
0.932683	0.748858	0.560162	0.770257
0.851581	0.609271	0.764571	1.19939
0.918979	0.618143	0.166529	1.15291
0.823105	0.799103	0.70475	2.12621
0.99308	1.06359	0.625387	0.567084
0.355062	2.7265	1.48755	0.8507
1.67066	0.899482	1.10099	1.41598
1.28012	2.77394	0.635881	3.10526
0.746946	1.58568	0.606316	0.898345
0.78975	1.29362	0.46304	3.01859
1.14309	0.478049	0.784314	0.898805
0.499174	0.601286	0.775468	0.917676
0.777193	0.349515	0.541257	1.24316
2.38407	0.753004	0.527632	0.419839
0.607903	0.571717	0.831418	0.980276
1.35238	1.14681	0.401146	2.31861
0.694376	0.88718	1.14286	1.59756
0.430177	0.327869	0.618732	0.531677
1.40458	1.84807	0.734745	1.77651
2.07264	0.885196	0.582656	1.11701
0.470199	2.4153	0.363525	0.943456
0.917949	0.827465	2.16527	1.26823
2.10384	0.538356	0.600249	0.56383
0.381841	0.634382	0.484721	0.603352
1.19565	1.58665	2.43575	1.46737
0.639144	2.48378	0.742609	1.69005
1.80136	1.00634	0.268603	0.626463
1.09971	0.399733	1.62963	1.56026
0.577554	0.879032	0.692098	0.538462
0.507	0.42268	1.73649	1.91623
1.53679	0.711048	0.255374	0.567227
1.88889	1.14748	0.327835	1.14811
1.09973	0.35634	0.714155	3.85517
1.98947	1.23366	1.17552	1.25635
1.51126	2.15373	0.298655	1.24545
2.35574	0.633297	0.843091	1.12127
1.28363	1.1285	1.42055	3.81974
1.49133	3.5625	0.591716	0.607815
0.4912	0.904585	1.01287	1.43342
1.0524	0.364604	0.630233	0.351351
1.31146	0.417169	0.0824202	0.848847
0.759615	1.04733	2.25854	0.862603
0.39607	0.780713	0.565757	0.903122
1.50424	0.628971	0.139715	1.41943
1.18941	1.21269	0.1121	0.296852
1.2434	0.86965	1.66968	0.686094
0.768879	1.72687	1.63821	2.51177
0.868653	1.31275	0.786096	0.462476
0.469519	0.854942	0.581442	0.715465
2.43463	0.839635	0.57299	0.540491
1.6371	2.43564	0.936242	1.12521
1.50391	2.18537	0.25132	0.999181
0.436747	1.68731	1.78605	1.94304
0.704348	1.87279	0.260434	0.604899
0.971808	2.95136	2.69667
0.341637	2.22843	0.511777
0.610779	0.569423	0.742857
1.50814	3.33588	0.962171
1.09807		0.893777
1.54258		1.35751
2.01222		0.813411
1.45697		0.488889
0.965108		0.62
1.8973		0.649094
1.27711		0.702899
1.82609		0.449501
1.89796		0.471065
1.07397		0.446559
2.20668		0.889201
2.29479		0.307692
1.65823		0.447368
1.09006		2.03282
1.17824		0.485043
1.04927		0.582168
0.655319		0.245567
1.51619		0.992844
0.281167		0.257022
1.68264		0.274129
0.450068		0.187577
1.26092		0.363636
0.834307		0.790936
1.39733		0.325424
0.76513		0.349732
0.951697
1.11868
1.44435
1.4826
0.89194
1.27429
1.9109
1.1853
0.883652
1.25758
2.44978
0.630237
1.5283
1.49361
2.18263
1.40719
1.57143
1.09667
1.81232
2.4775
0.937297
0.644737
1.2995

## Sheet: T24-ZRANB3 KO
IdU/CldU ratio
MOCK		HU
T24	T24-ZRANB3 KO	T24	T24-ZRANB3 KO
0.719784	1.45894	1.29251	1.27709
0.972595	1.05717	0.940225	1.35271
0.818497	0.952736	1.28038	1.80516
1.32441	0.961071	1.06989	1.03251
2.2816	0.929896	1.11818	1.3915
0.880518	1.44516	1.27157	1.29669
0.683918	0.91362	1.52227	1.35781
0.962893	1.42741	1.02251	1.53477
1.04945	1.03474	1.02765	1.38572
1.22763	0.843857	0.885839	1.16054
1.59244	1.03116	1.24656	1.58826
1.33431	0.787447	0.801147	1.03974
0.874656	0.886912	0.870016	1.35206
0.957204	1.19702	1.36814	1.47405
1.46269	1.48148	0.848772	1.47363
2.27813	0.970011	0.932194	0.90849
1.0575	0.572647	0.811649	0.673897
0.799938	0.96641	1.00149	1.67768
1.00605	0.931766	0.790158	1.31942
1.29315	1.0159	1.17728	2.51479
1.26995	1.3017	1.04141	1.30077
0.542412	0.922887	1.1041	1.15064
0.864167	0.94071	0.945415	2.32268
0.910919	0.800787	1.01228	1.20291
0.551854	1.56565	1.04604	1.37794
1.25351	1.75603	1.00804	1.16131
1.29045	0.942206	1.0242	1.2002
0.890777	1.11123	0.95545	1.39155
0.658737	1.41491	1.18442	0.901328
0.975251	1.50192	1.22679	1.42203
1.0202	1.44149	0.854482	0.929549
0.825281	1.21908	1.09732	2.19703
1.01077	1.02201	1.13156	1.02752
1.0806	0.998999	0.821516	1.09187
0.756182	1.20486	0.856831	1.61359
0.774128	1.07074	0.571038	1.4808
0.998512	1.81306	0.831226	1.18239
0.830104	1.28364	0.762771	0.770622
0.752147	0.910432	1.19146	1.98251
1.00157	1.35038	0.810498	1.17434
0.901978	1.03939	0.77871	1.52194
0.981108	0.849409	0.766121	1.26795
0.930997	0.754151	0.904468	1.51095
0.586683	1.17025	0.996583	2.30684
0.878726	0.896619	1.31935	0.894406
1.37627	0.854361	0.963173	1.15186
1.13643	0.897146	0.909	1.22666
0.997461	0.772827	0.680183	1.27192
1.12417	1.32999	1.32382	0.985838
0.90179	1.0254	0.525974	1.2215
0.763784	0.799065	0.674114	1.33824
1.13777	0.960108	0.503668	0.982152
1.65186	0.987909	0.694352	1.29163
1.36685	0.963499	0.929515	0.874542
0.790704	0.836494	0.821516	1.36197
0.96282	1.30398	0.856831	1.30725
0.965753	0.912474	0.571038	1.10742
0.983034	0.85061	0.831226	1.11621
1.03335	1.14951	0.762771	1.40946
1.34711	1.06981	1.19146	1.39617
1.05368	1.24006	0.810498	1.30906
0.99048	0.90442	0.77871	1.04814
2.05021	1.22853	0.766121	1.2755
1.58909	1.6008	0.904468	1.1854
0.744956	0.829167	0.996583	1.48254
0.691489	1.05276	1.31935	0.464229
1.14108	1.98955	0.963173	0.482787
1.19034	0.974719	0.909	0.477524
0.811638	1.09095	0.680183	0.410521
1.21893	1.10728	1.32382	0.527178
0.882915	0.848706	0.525974	0.669819
1.4786	0.624126	0.674114	0.274568
0.85211	1.08674	0.503668	0.438715
0.866146	0.927869	0.694352	0.828498
1.0371	0.855212	0.929515	0.466112
0.920561	1.34107		0.815228
1.05448	1.23205		0.727806
0.910797	1.16718		0.620879
0.65226	0.907492		0.506378
1.07408	0.589574		0.432079
0.877031	0.889984		1.22665
1.25336	1.18417		1.19921
0.746246	1.21448		0.537259
0.951848	0.687011		0.549495
1.03778	1.00842		0.438632
1.07082	1.21943		0.501087
1.1654	0.908346		0.513341
0.89318	1.12705		0.61649
0.822397	1.2885		0.426399
0.981103	1.06069		0.521954
1.06159	1.25646		0.585841
1.46138	0.88786		0.385965
1.18775	1.03949		0.633717
0.972217	1.14615		0.805387
1.0325	0.754717		0.562343
0.87712	1.29965		0.476573
1.10597
1.24822
0.775212
0.715482
0.995673
1.24348
1.11391
1.07184
0.796824
0.968872
0.876584
0.851788
1.00633
1.10214
0.716312
1.10628
1.0173
0.976803
1.05248
0.956571
1.28174
1.16692
1.02445
1.2388
1.00826
1.30573
1.19774
1.19512

## Sheet: T24-shSHPRH
IdU/CldU ratio
MOCK		HU
T24	T24-shSHPRH	T24	T24-shSHPRH
0.914723	1.20073	0.655575	1.04783
1.60129	0.74313	0.894414	1.00859
1.87213	0.891514	0.497507	0.648952
1.13139	1.14424	0.771477	0.719646
0.829268	1.20581	0.628765	0.720733
0.8794	1.1198	1.1015	0.914986
0.856973	0.77453	0.608727	1.13194
1.10697	1.21735	0.591881	0.562052
0.613409	0.815966	1.02652	0.86786
0.527794	0.908414	0.74569	1.20972
2.77746	1.16737	0.456417	0.636257
1.21556	0.751948	0.941836	0.842021
1.31507	1.05253	0.35549	0.647115
0.604255	0.554002	1.24164	0.986685
0.681967	0.482493	0.797327	0.733939
0.428269	0.788136	0.918835	1.22972
1.36105	0.782528	1.07294	1.29236
0.964497	1.347	0.7328	0.984468
0.818402	1.38986	0.681172	0.807004
1.15017	0.852222	1.10929	1.20851
0.982792	1.02646	0.652902	0.852383
0.725877	1.12029	0.426529	1.34661
1.08722	0.862231	0.323353	1.26311
1.11111	1.32877	0.299346	0.743565
1	0.764769	0.921121	1.25336
1.19471	1.20816	0.425333	0.633027
1.53014	0.747706	1.26584	0.595983
1.04048	0.642339	0.647541	0.67915
1.24674	1.25842	0.934897	0.899671
0.932808	0.950928	0.690073	0.85704
1.10681	1.15997	0.508039	1.20418
1.08311	0.6514	0.722513	0.727693
0.968597	1.48582	0.384778	0.714557
1.42123	0.656469	0.742229	0.647528
0.588081	1.09562	1.88754	1.52384
1.46839	1.04406	0.353337	0.587758
1.19898	1.07998	0.581433	0.902318
0.699124	1.10393	0.675393	0.973137
0.700565	1.32631	1.43814	1.24184
0.846997	0.974143	0.907928	0.726852
2.202	1.33102	0.667579	0.893268
0.65726	1.17515	0.386956	0.777907
1.10888	1.116	0.402139	1.27071
1.73702	0.770447	0.587917	1.03631
1.14952	0.814973	0.832656	0.813744
0.615865	0.991727	0.746535	0.875084
0.645992	1.52143	0.332487	1.17149
1.17837	1.06247	0.752809	0.704859
1.61909	1.47495	0.461111	1.74408
1.23185	0.697248	0.670743	1.85165
1.63233	1.21347	1.08775	0.724852
1.1992	0.690039	0.228873	0.998505
1.06209	0.34901	0.522095	0.810548
1.38973	1.0633	0.916247	0.741307
1.7044	1.49857	0.737102	0.659091
1.52632	1.88414	0.898644	0.792564
1.37739	0.821579	0.264336	0.710345
0.962848	0.968387	0.373002	0.984454
0.701624	0.250231	0.784141	0.938329
1.77929	0.996035	0.416708	0.775967
0.782909	1.31048	1.21935	0.867359
1.30736	1.38493	0.875312	1.06118
1.28401	1.33569	0.603599	0.826172
0.901141	1.49315	0.857698	0.787429
0.937853	0.69629	0.787221	1.1458
1.85274	2.32694	0.695733	0.700836
0.966567	2.13559	0.164821	1.40044
1.74216	1.97306	0.757318	1.00433
1.8863	1.05964	1.16441	0.441904
1.20429	1.43885	0.665879	0.734397
1.44226	0.368872	0.567793	0.626116
2.04587	1.25945	0.675599	1.02256
0.590078	1.18919	0.311311	0.878166
1.09221	1.46485	0.219665	0.823253
0.896327	1.58264	1.15891	1.24248
0.699875	1.39905	0.344741	0.777413
0.828283	0.758883	0.463636	0.814697
0.907073	0.620532	0.185217	1.42097
0.627731	0.452946	0.706887	0.932886
2.27766	1.31979	1.18892	0.61063
0.952458	1.43908	0.516104	1.36887
1.05006	1.41124	0.649396	0.516498
1.04191	1.11887	0.790686	0.550396
0.86836	0.594556	0.777094	1.40654
1.13762	1.28773	0.429147	0.69279
0.900497	1.14682	0.762479	0.924216
1.42623	0.679028	0.130461	0.584082
0.789343	1.47905	0.759921	1.13531
1.47176	1.45927	0.517094	0.881737
1.43188	0.557564	0.690855	0.836364
0.765461	1.1252	0.268991	1.47782
0.965909	0.964996	0.491783	0.749396
0.89418	1.09447	0.545158	2.58748
0.678277	1.03313	0.844716	0.626969
0.738059	1.08938	0.832705	0.639877
1.35628	1.40704	0.519812	0.673648
0.757888	2.05466	0.557143	0.791502
0.526219	1.44944	0.348989	1.13019
1.62573	1.15722	0.950284	1.67807
1.97022	1.30655	0.274579	0.846791
1.1464	0.80358	0.948879	0.843705
1.59459	0.842173	0.424144	0.956062
1.62453	0.430556	1.50963	1.20628
0.676869	1.96429	0.734177	2.80368
1.33396	1.11056	0.714607	0.936517
1.25661	1.5718	1.09337	1.1742
0.792464	1.33378	0.646735	1.05183
1.18217	0.608392	0.619802	0.633045
1.07464	1.49427	1.30908	1.09702
1.51779	1.67845	0.465753	1.19627
1.04465	0.44314	0.53366	0.792519
0.820978	1.02294	0.631426	0.976399
1.60116	0.562112	0.477387	0.764466
1.0283	0.861286	0.619965	1.04546
0.99564	1.60714	0.651828	0.814026
1.13258	1.66706	0.337128	1.09336
0.950717	0.285511	1.19552	0.866216
0.893646	0.856392	0.420635	1.45444
1.53409	0.697105	0.405588	0.838546
0.873407	1.3128	0.739154	1.25197
1.03829	0.819021	0.506377	0.855996
0.933014	0.68343	0.305211	0.959311
1.14247	0.389331	0.500961	1.49621
2.0229	1.04072		1.10202
1.40791	0.550472		1.17903
1.05506	0.557726		1.53076
0.830704	0.751732		1.04195
1.33054	0.884861		0.370487
0.9877	0.94069		0.925769
0.954853	1.56406		0.954839
1.00517			0.853591
1.19609			0.73516
0.897436			0.703767
0.565106			1.45779
1.33244			1.78828
1.0972			1
0.712587			1.08604
0.965805			0.694883
0.620225			1.22475
0.767279			1.24165
1.35654			1.27036
1.53151			1.3644
1.51704			0.971756
1.03121
0.913014
0.895459
1.96957
0.998024
0.588679
