# Supplementary material for: PARP1 recruits DNA translocases to restrain DNA replication and facilitate DNA repair
Source: PLoS Genet. 2022 Dec 13;18(12):e1010545. doi: 10.1371/journal.pgen.1010545 (PMC9794062; doi:10.1371/journal.pgen.1010545)
Supplement: S6 Data — (XLSX) [file pgen.1010545.s029.xlsx]

## Sheet: p-Chk1
p-Chk1 foci number per cell											p-Chk1
mock				0.01% MMS 30 min							mock				0.01% MMS 30 min
T24	T24-PARP1 KO	T24-HLTF KO	T24-shSHPRH	T24	T24-PARP1 KO	T24-HLTF KO	T24-shSHPRH				T24	T24-PARP1 KO	T24-HLTF KO	T24-shSHPRH	T24	T24-PARP1 KO	T24-HLTF KO	T24-shSHPRH
0	0	0	0	0	0	0	0			0	39	43	32	31	19	14	8	8
0	0	0	0	0	0	0	0			1~5	67	61	68	75	58	52	61	37
0	0	0	0	0	0	0	0			6~10	4	3	5	2	36	31	31	30
0	0	0	0	0	0	0	0			11~	0	0	0	0	14	37	33	49
0	0	0	0	0	0	0	0			total	110	107	105	108	127	134	133	124
0	0	0	0	0	0	0	0
0	0	0	0	0	0	0	0
0	0	0	0	0	0	0	0
0	0	0	0	0	0	1	1				p-Chk1
0	0	0	0	0	0	1	1				mock				0.01% MMS 30 min
0	0	0	0	0	0	1	1				T24	T24-PARP1 KO	T24-HLTF KO	T24-shSHPRH	T24	T24-PARP1 KO	T24-HLTF KO	T24-shSHPRH
0	0	0	0	0	0	1	2			0	0.354545	0.401869	0.304762	0.287037	0.149606	0.104478	0.0601504	0.0645161
0	0	0	0	0	0	1	2			1~5	0.609091	0.570093	0.647619	0.694444	0.456693	0.38806	0.458647	0.298387
0	0	0	0	0	0	2	2			6~10	0.0363636	0.0280374	0.047619	0.0185185	0.283465	0.231343	0.233083	0.241935
0	0	0	0	0	1	2	2			11~	0	0	0	0	0.110236	0.276119	0.24812	0.395161
0	0	0	0	0	1	2	3			total	110	107	105	108	127	134	133	124
0	0	0	0	0	1	2	3
0	0	0	0	0	1	2	3
0	0	0	0	0	1	2	3
0	0	0	0	1	1	2	3				p-Chk1
0	0	0	0	1	1	2	3				mock				0.01% MMS 30 min
0	0	0	0	1	1	2	3				T24	T24-PARP1 KO	T24-HLTF KO	T24-shSHPRH	T24	T24-PARP1 KO	T24-HLTF KO	T24-shSHPRH
0	0	0	0	2	1	2	3			11~	0	0	0	0	0.110236	0.276119	0.24812	0.395161
0	0	0	0	2	1	2	4			6~10	0.0363636	0.0280374	0.047619	0.0185185	0.283465	0.231343	0.233083	0.241935
0	0	0	0	2	2	3	4			1~5	0.609091	0.570093	0.647619	0.694444	0.456693	0.38806	0.458647	0.298387
0	0	0	0	2	2	3	4			0	0.354545	0.401869	0.304762	0.287037	0.149606	0.104478	0.0601504	0.0645161
0	0	0	0	2	2	3	4			total	110	107	105	108	127	134	133	124
0	0	0	0	2	2	3	4
0	0	0	0	2	2	3	4
0	0	0	0	2	2	3	4
0	0	0	0	2	2	3	4
0	0	0	1	2	2	3	4
0	0	1	1	2	2	3	4
0	0	1	1	2	3	3	4
0	0	1	1	2	3	3	4
0	0	1	1	2	3	3	4
0	0	1	1	2	3	3	4
0	0	1	1	2	3	3	5
0	0	1	1	2	3	3	5
1	0	1	1	2	3	3	5
1	0	1	1	2	3	3	5
1	0	1	1	3	3	3	5
1	0	1	1	3	3	3	5
1	1	1	1	3	4	4	5
1	1	1	1	3	4	4	5
1	1	1	1	3	4	4	6
1	1	1	1	3	4	4	6
1	1	1	2	3	4	4	6
1	1	1	2	3	4	4	6
1	1	1	2	3	4	4	6
1	1	1	2	3	4	4	6
1	1	1	2	3	4	4	7
1	1	1	2	3	4	4	7
1	1	1	2	3	5	4	7
1	1	1	2	3	5	4	7
1	1	1	2	3	5	4	7
1	1	1	2	4	5	4	7
1	1	1	2	4	5	4	7
1	1	1	2	4	5	5	8
1	1	1	2	4	5	5	8
1	1	1	2	4	5	5	8
1	1	1	2	4	5	5	8
1	2	2	2	4	5	5	8
1	2	2	2	4	5	5	9
1	2	2	2	4	5	5	9
1	2	2	2	4	5	5	9
1	2	2	2	4	6	5	9
1	2	2	2	4	6	5	9
1	2	2	2	4	6	5	9
2	2	2	2	5	7	6	9
2	2	2	2	5	7	6	10
2	2	2	2	5	7	6	10
2	2	2	2	5	7	6	10
2	2	2	2	5	7	6	10
2	2	2	2	5	7	6	10
2	2	2	2	5	7	6	11
2	2	2	2	5	7	6	11
2	2	2	3	6	7	6	11
2	2	2	3	6	7	7	11
2	2	2	3	6	7	7	12
2	2	2	3	6	8	7	12
2	2	2	3	6	8	7	12
2	2	2	3	6	8	7	12
2	2	3	3	6	9	7	12
2	3	3	3	7	9	7	12
2	3	3	3	7	9	7	12
2	3	3	3	7	9	8	13
2	3	3	3	7	9	8	13
2	3	3	3	7	9	8	13
2	3	3	4	7	10	8	14
3	3	3	4	7	10	8	14
3	3	3	4	7	10	9	14
3	3	3	4	7	10	9	14
3	3	3	4	7	10	9	14
3	3	4	4	7	10	9	15
3	3	4	4	7	10	9	16
3	4	4	4	8	10	9	16
3	4	4	4	8	11	9	16
3	4	5	4	8	11	10	16
3	4	5	4	8	11	10	16
3	4	6	4	8	12	11	16
4	4	6	4	8	12	11	16
4	4	6	5	9	12	11	17
4	5	8	5	9	12	11	17
4	6	9	5	9	12	11	18
5	7		5	9	12	12	21
6	7		7	9	13	12	21
6			7	10	13	12	22
6				10	14	12	22
8				10	14	12	22
				10	14	12	23
				10	14	12	23
				10	14	14	24
				11	14	14	24
				11	15	15	25
				11	15	15	25
				12	15	15	27
				12	15	16	27
				12	15	17	27
				12	16	17	28
				12	16	19	29
				13	17	20	32
				13	17	20	32
				13	17	22	34
				13	18	24
				14	19	27
				14	19	27
					19	27
					21	28
					21	30
					22	32
					26	34
					28	40
					28

## Sheet: p-Chk2
p-Chk2 foci number per cell											p-Chk2
mock				0.01% MMS 30 min							mock				0.01% MMS 30 min
T24	T24-PARP1 KO	T24-HLTF KO	T24-shSHPRH	T24	T24-PARP1 KO	T24-HLTF KO	T24-shSHPRH				T24	T24-PARP1 KO	T24-HLTF KO	T24-shSHPRH	T24	T24-PARP1 KO	T24-HLTF KO	T24-shSHPRH
0	0	0	0	0	0	0	0			0	24	14	14	16	6	6	3	1
0	0	0	0	0	0	0	1			1~5	61	66	86	67	34	32	29	35
0	0	0	0	0	0	0	1			6~10	25	34	23	33	56	38	36	35
0	0	0	0	0	0	2	1			11~	3	2	5	10	36	55	57	49
0	0	0	0	0	0	3	1			total	113	116	128	126	132	131	125	120
0	0	0	0	0	0	3	2
0	0	0	0	1	1	3	2
0	0	0	0	1	1	3	2
0	0	0	0	1	1	3	2				p-Chk2
0	0	0	0	1	2	3	2				mock				0.01% MMS 30 min
0	0	0	0	2	2	3	2				T24	T24-PARP1 KO	T24-HLTF KO	T24-shSHPRH	T24	T24-PARP1 KO	T24-HLTF KO	T24-shSHPRH
0	0	0	0	2	2	3	2			0	0.212389	0.12069	0.109375	0.126984	0.0454545	0.0458015	0.024	0.00833333
0	0	0	0	2	2	4	2			1~5	0.539823	0.568966	0.671875	0.531746	0.257576	0.244275	0.232	0.291667
0	0	0	0	2	2	4	2			6~10	0.221239	0.293103	0.179688	0.261905	0.424242	0.290076	0.288	0.291667
0	1	1	0	2	2	4	2			11~	0.0265487	0.0172414	0.0390625	0.0793651	0.272727	0.419847	0.456	0.408333
0	1	1	0	2	2	4	3			total	113	116	128	126	132	131	125	120
0	1	1	1	2	3	4	3
0	1	1	1	2	3	4	3
0	1	1	1	3	3	4	3
0	1	1	1	3	3	4	3				p-Chk2
0	1	1	1	3	3	5	4				mock				0.01% MMS 30 min
0	1	1	1	3	3	5	4				T24	T24-PARP1 KO	T24-HLTF KO	T24-shSHPRH	T24	T24-PARP1 KO	T24-HLTF KO	T24-shSHPRH
0	2	1	1	3	3	5	4			11~	0.0265487	0.0172414	0.0390625	0.0793651	0.272727	0.419847	0.456	0.408333
0	2	1	1	4	3	5	4			6~10	0.221239	0.293103	0.179688	0.261905	0.424242	0.290076	0.288	0.291667
1	2	1	1	4	3	5	4			1~5	0.539823	0.568966	0.671875	0.531746	0.257576	0.244275	0.232	0.291667
1	2	1	1	4	4	5	4			0	0.212389	0.12069	0.109375	0.126984	0.0454545	0.0458015	0.024	0.00833333
1	2	1	1	4	4	5	4			total	113	116	128	126	132	131	125	120
1	2	1	1	4	4	5	4
1	2	1	2	4	4	5	4
2	2	1	2	4	5	5	5
2	2	1	2	4	5	5	5
2	2	1	2	4	5	5	5
2	2	2	2	5	5	6	5
2	2	2	2	5	5	6	5
2	3	2	2	5	5	6	5
2	3	2	2	5	5	6	5
2	3	2	2	5	5	6	6
2	3	2	2	5	5	6	6
2	3	2	2	5	6	6	6
2	3	2	2	5	6	7	6
2	3	2	2	6	6	7	6
2	3	2	2	6	6	7	6
2	3	2	2	6	6	7	7
2	3	2	3	6	6	7	7
3	3	2	3	6	6	7	7
3	3	2	3	6	6	7	7
3	3	2	3	6	6	8	7
3	3	2	3	6	7	8	8
3	3	2	3	6	7	8	8
3	3	2	3	6	7	8	8
3	3	2	3	6	7	8	8
3	3	2	3	6	7	8	8
3	3	2	3	7	7	8	9
3	3	2	3	7	7	8	9
3	3	2	3	7	7	8	9
3	4	2	3	7	7	8	9
3	4	3	3	7	8	9	9
3	4	3	3	7	8	9	9
3	4	3	3	7	8	9	10
3	4	3	4	7	8	9	10
3	4	3	4	7	8	9	10
3	4	3	4	7	8	9	10
3	4	3	4	7	8	9	10
3	4	3	4	8	8	10	10
3	4	3	4	8	8	10	10
3	4	3	4	8	9	10	10
4	4	3	4	8	9	10	10
4	4	3	4	8	9	10	10
4	4	3	4	8	9	11	10
4	4	3	5	8	9	11	10
4	5	3	5	8	9	11	10
4	5	3	5	8	9	11	11
4	5	3	5	8	9	11	11
4	5	3	5	8	10	11	11
4	5	4	5	8	10	12	11
4	5	4	5	8	10	12	11
4	5	4	5	8	11	12	12
4	5	4	5	8	11	12	12
4	5	4	5	8	11	12	12
5	5	4	5	9	12	12	12
5	6	4	5	9	12	12	12
5	6	4	5	9	12	12	12
5	6	4	5	9	12	13	12
5	6	4	6	9	12	13	12
5	6	4	6	9	12	13	12
6	6	4	6	9	12	14	12
6	6	4	6	9	12	14	13
6	6	4	6	9	13	14	13
6	7	4	6	9	13	14	13
6	7	5	7	10	13	14	13
7	7	5	7	10	14	14	14
7	7	5	7	10	14	14	14
7	7	5	7	10	14	15	14
7	7	5	7	10	14	15	14
7	7	5	7	10	14	15	14
7	7	5	7	10	15	15	14
7	7	5	7	11	15	15	14
8	7	5	7	11	15	16	14
8	7	5	7	11	15	16	15
8	7	5	7	11	15	16	15
8	8	6	7	11	16	16	16
8	8	6	7	11	16	17	16
8	8	6	7	11	16	17	16
8	8	6	8	11	16	17	16
9	8	6	8	12	16	17	16
9	8	7	8	12	16	18	17
9	9	7	8	12	16	18	17
9	9	7	8	12	17	18	17
9	9	7	8	12	17	18	17
10	9	7	8	12	17	18	17
11	9	7	8	13	17	19	18
12	9	7	8	13	17	19	19
13	10	7	9	13	17	21	19
	10	7	9	13	17	21	19
	12	8	10	13	17	22	20
	13	8	10	13	18	23	20
		8	11	14	19	25	21
		8	11	15	19	27	21
		8	11	16	19	28	22
		8	11	16	20	29	23
		9	11	16	20	38
		9	12	16	21	42
		10	12	16	21	44
		11	12	16	23	45
		11	12	16	23	46
		11	12	17	23
		13	12	17	24
		15	14	17	26
			15	17	29
			16	19	39
			19	20	45
				24
