# Supplementary material for: PARP1 recruits DNA translocases to restrain DNA replication and facilitate DNA repair
Source: PLoS Genet. 2022 Dec 13;18(12):e1010545. doi: 10.1371/journal.pgen.1010545 (PMC9794062; doi:10.1371/journal.pgen.1010545)
Supplement: S7 Data — (XLSX) [file pgen.1010545.s030.xlsx]

## Sheet: T24-PARP1 KO
IdU/CldU ratio
MOCK		MMS
T24	T24-PARP1 KO	T24	T24-PARP1 KO
1.17688	1.78851	0.424552	0.678674
0.588388	1.23752	0.775076	0.786853
2.28836	2.31711	0.815457	0.293363
1.18274	2.0423	1.16925	1.12214
1.16344	0.931835	1.69993	0.629307
1.63269	2.11765	1.57419	0.871212
1.3336	1.48202	1.06515	0.897368
1.31487	1.57733	1.02622	0.35
1.48865	2.34254	0.738172	0.197574
1.26241	1.36123	1.01408	0.240622
1.15762	1.69095	0.59465	0.760853
0.764516	1.56974	1.03082	0.717949
1.96071	2.69392	1.45372	0.918421
0.585503	1.12219	0.63666	0.52987
1.70474	1.45957	0.840414	0.249089
1.42424	1.32456	1.2299	0.526616
1.45385	2.4965	0.975163	0.638075
1.36656	1.68978	0.803589	0.357325
1.52298	1.66247	1.16926	0.467282
1.78867	0.883613	0.728083	0.805755
1.9415	1.31778	0.530945	0.320388
1.38631	1.46927	0.819785	1.0216
1.08494	1.57724	0.764189	0.394657
1.68786	2.19038	0.932442	0.703443
0.72006	1.5771	0.797043	0.781116
0.711802	1.45203	0.921844	1.23005
0.873676	1.3056	0.932584	0.66612
1.2459	1.34757	1.08523	0.306379
1.04138	1.62581	0.563514	1.14942
1.11095	2.05843	0.364548	0.390887
1.43494	1.49074	1.032	0.419701
1.31586	1.63197	1.34234	0.222892
0.68932	1.12637	1.34241	0.26836
1.35214	1.13702	1.14265	0.642607
1.19051	1.17647	1.07951	0.328603
1.23139	1.05714	0.643317	0.460635
1.50339	0.635097	0.943134	0.436339
1.5282	1.29107	1.22889	0.62037
0.838333	1.64315	0.766717	0.934718
1.20678	0.938821	1.81534	0.789186
1.60734	1.29472	0.648148	0.577123
1.01781	1.38209	0.619899	0.771946
2.64247	1.4844	1.17327	0.70112
0.827799	1.6387	0.976844	1.12657
1.08523	0.366285	1.5179	0.994966
1.37973	2.875	1.62857	0.198044
1.26181	0.798427	1.06687	0.31621
0.646131	0.8468	1.14347	0.381893
0.56486	0.583333	0.969079	0.308081
0.745638	1.25	0.986078	0.751515
1.7697	0.691189	0.742958	0.635676
1.8384	1.2831	1.20533	0.253081
1.63094	1.31188	0.798025	0.389716
1.86719	1.29037	0.598284	0.147147
1.06369	0.944081	0.973822	0.490854
0.934023	1.16429	0.951652	0.971284
1.09524	1.0601	0.931034	0.524917
1.63134	1.70493	1.148	0.747222
1.35392	0.852787	1.79961	0.166798
0.943702	2.83417	0.306428	0.554963
1.81875	1.64134	0.888508	0.851257
1.20306	0.454545	1.37822	0.555982
1.00127	0.944206	1.22532	0.214123
1.02835	1.34848	0.982118	0.829192
1.84014	0.769489	1.50682	0.830676
1.22034	0.725882	0.844221	0.582956
0.782477	1.36409	0.795715	0.614483
1.68327	1.25	0.494226	0.633803
0.909491	1.9045	0.919048	0.91812
1.11691	1.07713	0.536048	1.0811
1.15917	1.33637	0.969828	0.697754
1.49613	1.75782	1.66183	0.703473
1.30272	1.80146	1.44104	0.651992
1.30198	1.70796	0.934783	0.559603
1.04086	0.960696	1.11351	0.78204
1.47011	1.4772	0.503849	1.0193
0.669037	0.944169	2.52204	0.578979
1.16956	0.69781	1.36613	0.574888
1.19715	1.45513	1.49328	0.612112
1.16966	1.19359	0.759448	1.01845
1.19797	1.53545	0.886278	1.1534
0.331199	1.59887	2.25185	0.406452
1.41142	1.6224	1.343	0.876106
0.894536	1.13305	0.937079	0.519481
0.641596	1.32879	0.738854	0.659813
0.853081	1.14382	0.849363	0.614316
1.33814	1.2122	1.07322	0.328173
1.27529	0.949721	1.22892	0.793134
1.50297	1.55572	0.883792	0.471439
1.37773	2.21553	1.03003	1.72008
0.71062	1.9653	1.42789	0.631477
0.684917	1.19228	0.230667	0.529922
1.52036	1.65142	0.399406	0.849668
1.53598	0.781499	1.10197	0.589124
1.11266	0.476415	1.07344	0.614449
1.1283	1.89445	1.433	0.943396
0.919118	0.512077	1.83051	0.872163
1.63087	1.59762	1.07355	0.991429
0.870544	1.07931	1.38476	0.664483
1.56157	1.59505	1.58801	0.966387
0.871833	1.79433	1.26325	0.247327
1.14056	0.336295	1.15645	0.779868
0.907157	0.499038	0.881051	0.64661
1.4778	1.33856	1.53313	0.467066
1.46672	1.07556	1.68378	1.03323
1.05401	1.00697	1.07294	0.652695
1.28908	1.17021	1.22469	0.340555
1.76008	1.24344	1.35	0.924821
0.875069	1.93119	1.29188	0.488581
0.826369	1.43576	0.38157	1.03629
1.48735	1.15619	0.27314	0.870911
1.74214	1.32396	1.21899	0.55829
1.36955	0.997656	0.672854	0.64411
1.33242	1.17712	0.921844	0.619355
1.40456	1.35919	0.585987	0.581265
1.38375	1.11075	0.463756	0.592538
1.32498	1.4712	0.731388	0.624668
1.23345		0.771577	0.568396
1.35797		1.41341	0.286301
		0.618741	0.39408
			0.376062
			0.717731
			0.300119
			0.937586
			0.628011
			0.807442
			0.475303
			0.295858
			1.07946
			0.538144
			0.69326
			0.988737
			1.14902
			0.31677
			0.958144
			1.75827
			0.669674

## Sheet: T24-HLTF KO
IdU/CldU ratio
MOCK		0.01%MMS		0.025%MMS
T24	T24-HLTF KO	T24	T24-HLTF KO	T24	T24-HLTF KO
1.86384	0.814485	0.371875	1.08581	0.351191	0.361217
1.31368	0.578995	1.11835	0.300896	0.331325	0.625686
1.69032	0.761864	0.905956	0.588235	0.822715	0.245536
0.852062	1.21183	0.845708	1.86648	0.913793	1.71522
2.28743	2.13193	1.7153	1.67839	1.54955	0.326923
0.374078	1.01569	1.92308	0.417952	0.862205	0.40625
0.990366	1.60136	0.337719	0.825822	0.503817	0.329516
2.39848	1.3809	1.20883	0.680782	0.399689	0.429363
1.29288	1.70418	1.88806	1.56301	0.506068	0.766626
1.19397	1.65915	0.521968	0.319893	0.723949	0.333637
1.11993	1.3	2.39031	0.75462	0.330634	0.53959
0.547341	1.51704	0.183312	0.705167	0.337945	0.345114
1.42635	2	0.398472	0.516892	0.397917	0.520408
1.66864	0.791534	1.66002	0.445219	0.508361	1.0404
1.51125	0.812568	0.52356	0.634175	0.380783	0.493927
1.92511	1.33036	1.09099	0.328358	0.245404	0.356234
1.57638	1.43293	1.00251	0.450875	1.25109	0.297503
2.02372	1.40523	0.960396	0.660517	0.789474	0.261194
1.69577	1.79257	1.81046	1.73606	0.479167	0.171375
0.746988	1.6347	2.019	0.885714	0.402802	0.204324
0.543093	0.561798	1.50222	0.997693	1.68732	0.221687
2.0912	1.31508	0.915816	0.836228	0.739726	0.61157
0.967198	1.10514	0.294243	0.733634	0.566343	0.278311
1.28504	1.03615	1.73282	0.466729	0.612766	0.489362
0.64966	1.09551	1.11129	0.84466	0.260401	0.413929
1.87331	0.833156	1.61804	0.640091	0.558108	0.630031
1.4749	0.975296	1.13163	0.904401	0.599557	0.531414
0.645187	0.953028	0.708082	1.22182	0.388034	0.366183
1.03853	2.62421	1.18096	0.958947	0.312165	0.170338
0.827744	1.64737	0.350796	0.445138	0.485994	0.239349
0.731544	0.502336	0.313003	0.649284	1.07631	0.348367
2.02515	0.842391	0.511737	0.442692	0.172619	0.157293
0.738025	1.02073	2.4954	0.96337	0.607634	0.311594
2.01976	1.2854	1.03717	1.3474	1.39355	0.292059
1.77732	1.31429	0.881216	0.768182	0.190597	0.187596
1.98467	0.528402	1.70866	1.2776	0.432886	0.473438
0.935924	1.02603	1.00596	0.47451	0.393897	0.317719
0.917617	1.38799	0.468722	0.864802	0.252319	0.442413
1.41129	1.80716	0.475339	0.585849	0.449635	0.58642
0.48827	2.01046	0.226908	0.720588	0.279107	0.335901
0.31643	1.96164	0.519792	0.804598	0.403561	0.221062
0.473059	1.38461	1.51384	1.39458	0.590258	0.663366
1.0428	1.37355	1.62153	1.19949	0.438333	0.339889
1.01408	1.37748	0.647141	0.540594	0.37913	0.322083
0.3138	1.35251	0.811098	1.07294	0.569427	0.386441
2.21599	0.610984	0.752764	0.764368	0.272894	0.357788
2.00659	3.0365	1.13804	1.46494	0.345904	0.343808
0.714793	2.89831	2.10787	0.94438	0.432868	0.267827
2.5041	1.15258	1.16148	0.283817	0.596273	0.275049
2.18507	0.948694	0.590778	0.819255	0.87472	0.217463
1.291	0.610465	1.87298	1.33102	0.678635	0.289509
0.683333	1.0989	1.03484	0.622951	0.540832	0.233671
1.30076	1.72909	0.836871	0.778602	0.466019	0.209743
2.03177	0.321377	1.04659	1.33165	0.173423	0.382289
1.73281	0.776529	0.850487	1.43246	0.630807	0.584577
1.41676	1.16667	1.48167	0.524664	0.528409	0.283602
2.05191	1.53503	1.03629	1.25445	0.350932	0.223313
0.645914	0.310118	0.54902	0.687434	0.612326	0.236326
1.22234	1.1776	0.897623	1.18701	0.432466	0.420251
0.671287	0.483568	1.31776	0.708145	0.703841	0.309339
0.789366	1.75917	0.582627	1.04107	0.476954	0.355913
1.35373	1.51006	0.386431	1.6497	0.420596	0.366052
0.782875	0.560414	1.39752	0.868661	0.285714	0.527434
2.76393	2.07604	0.712169	0.572115	0.339357	0.382123
1.32842	0.59383	0.993565	0.784933	0.372059	0.342995
1.60614	2.07338	1.27483	0.411877	0.75705	0.208333
0.672713	0.449951	0.954064	1.05549	1.00565	0.306425
1.57343	1.07172	0.51728	0.477437	0.304955	0.331995
1.81911	2.74864	1.875	0.327343	0.373953	0.439689
1.50053	1.1161	0.919311	0.831476	0.337559	0.344262
2.06907	0.910638	0.640466	0.497914	0.483431	0.226178
1.26224	1.28411	0.635048	1.52248	1.13183	0.637029
1.6373	1.3817	1.05583	0.886165	0.516421	0.218064
1.49051	1.51107	1.83514	0.700326	0.402893	0.203081
1.23612	0.824427	0.946847	0.554092	0.712088	0.75448
1.23423	0.763554	1.15913	0.567742	0.938312	0.25066
1.15701	3.29528	0.91173	0.584041	0.603424	0.19521
1.30595	1.89434	1.22333	0.504084	0.604555	0.4
3.01716	1.19804	0.918468	1.1127	1.72836	0.268861
0.701843	0.802469	0.727901	0.751042	0.585034	0.261667
0.580561	0.727174	1.21834	1.10225	0.876923	0.478455
0.34953	0.740561	0.809107	0.628049	0.681944	0.326723
0.678571	0.581852	1.63415	1.90253	0.394045	0.325887
0.583871	1.30195	0.998095	1.38833	0.352535	0.322936
0.754029	1.22745	2.05263	0.298246	0.762226	0.345304
0.998952	1.57683	0.691651	0.665926	0.888087	0.316109
3.28102	1.11905	0.608765	1.19342	0.55942	0.393386
0.948454	1.46512	0.486943	1.0553	0.577662	0.379245
1.24968	1.18859	0.656875	0.296076	0.391389	0.165088
0.416755	1.11481	1.90356	0.640777	0.291009	0.392727
1.69056	1.13465	0.703057	1.52572	1.58912	0.246328
1.30368	0.743271	0.453737	0.39548	0.514785	0.367852
0.834112	0.70082	0.880907	0.522965	0.53125	0.217184
1.18341	1.21795	2.17783	0.621557	0.624824	0.227763
1.46188	2.48312	2.51318	1.31136	0.532189	0.403602
1.02948	0.595565	0.912434	0.954724	0.789157	0.349169
1.48541	2.29684	1.225	0.40154	0.422414	0.22403
0.555878	0.835294	1.27599	0.382289	0.392327	0.796296
0.583333	1.00901	0.773153	0.307185	0.43828	0.225921
0.53625	0.225115	1.14536	0.558683	1.35404	0.48046
0.746032	1.67302	1.16076	0.440181	1.23579	0.320814
1.36449	0.988713	0.843697	0.878721	0.548757	0.387784
2.21185	1.93534	0.445378	0.670813	0.513089	0.291585
1.6988	1.4497	0.766423	0.546853	0.346749	0.48398
3.18635	2.60064	1.26961	0.414155	0.258064	0.289085
1.78469	0.46319	0.304	0.949618	0.463576	0.602516
0.737819	0.748858	1.33518	0.298494	0.201488	0.196803
0.400818	0.609271	1.70582	1.0303	1.66583	0.647059
0.932377	0.618143	0.84372	0.586751	0.335099	0.410959
0.745046	0.799103	1.11719	0.97474	0.498699	0.399351
0.932683	1.06359	2.22829	1.11991	0.611888	0.308255
0.851581	2.7265	0.776945	1.90126	0.408078	0.505814
0.918979	0.899482	0.487052	0.640927	0.747405	0.234392
0.823105	2.77394	0.6749	0.767986	0.307692	0.201515
0.99308	1.58568	1.30502	1.32755	0.456023	0.13986
0.355062	1.29362	1.86697	0.349603	0.513966	0.37007
1.67066	0.478049	0.264822	0.672222	0.284921	0.396084
1.28012	0.601286	1.15711	1.44753	0.585185	0.364596
0.746946	0.753004	0.492537	0.810026	0.45023	0.371287
0.78975	0.571717	1.19877	1.10918	1.0197	0.16105
1.14309	1.14681	2.38095	0.64946	0.429703	0.268775
0.499174	0.88718	1.37189	0.881508	0.519373	0.280605
0.777193	1.84807	0.784351	0.772876	0.442006	0.276486
2.38407	0.885196	1.24849	0.606007	0.716586	0.32158
0.607903	2.4153	1.36778	0.67285	0.40374	0.301587
1.35238	0.827465	2.17892	0.713376	0.319742	0.230516
0.694376	0.538356	1.34111	1.17434	0.585246	0.363931
0.430177	0.634382	0.845679	0.734405	0.19596	0.446997
1.40458	1.58665	1.01883	1.16371	0.373278	0.248052
2.07264	2.48378	1.22007	0.439631	0.535211	0.358429
0.470199	1.00634	1.2773	0.946479	1.80682	0.265727
0.917949	0.879032	0.616197	0.829689	0.703549	0.510046
2.10384	0.42268	0.451794	0.734727	1.45185	0.19083
0.381841	0.711048	1.72107	1.41975	1.56322	0.275
1.19565	1.14748	1.18206	0.969697	1.31134	0.249515
0.639144	0.35634	0.55	1.07971	0.462264	0.431847
1.80136	1.23366	0.435366	0.557845	0.307479	0.424332
1.09971	2.15373	0.768047	1.25547	0.579186	0.225806
0.577554	0.633297	0.579545	1.23193	0.444882	0.290698
0.507	1.1285	1.50175	0.338101	0.671429	0.42003
1.53679	3.5625	1.03295	0.866221	0.247634	0.317748
1.88889	0.904585	0.672055	0.284907	0.396159	0.237077
1.09973	0.364604	0.488506	0.923557	0.602606	0.34276
1.98947	0.417169	0.669082	1.09828	0.673292
1.51126	1.04733	0.264822	2.42369	0.527027
2.35574	0.780713	0.481947	0.415811	0.65005
1.28363	0.628971	2.33983	0.906064	0.52305
1.49133	1.21269	0.553888	0.833568	0.826822
0.4912	0.86965	1.26279	0.797101	0.280612
1.0524	1.72687	0.826323	0.955687	0.642412
1.31146	1.31275	0.696591	1.1542	0.658654
0.759615	0.854942	0.825731	0.784336	0.673127
0.39607	0.839635	1.86122	1.05755	1.0576
1.50424	2.43564	1.33212	0.89045	0.702847
1.18941	2.18537	0.886323	1.42931	0.992167
1.2434	1.68731	1.07021	0.919255	0.320585
0.768879	1.87279	1.78636	1.39004	0.539106
0.868653	2.95136	0.271264	1.53382	0.317757
0.469519	2.22843	0.687285	0.459144	0.39415
2.43463	0.569423	1.11816	0.463746	0.495327
1.6371	3.33588	0.457089	0.295434	0.762523
1.50391		0.951632	0.345717	0.371534
0.436747		0.533967	0.990142	0.759633
0.704348		0.758735	0.945813	0.399469
0.971808		1.79974	1.28302	0.480447
0.341637		1.27831	1.62229	0.84991
0.610779		1.48659	0.474898	1.14478
1.50814		1.00182	2.10187	0.247118
1.09807		0.581662	0.56768	0.315186
1.54258		1.25172	0.24047	0.832361
2.01222		0.45607	1.04663	0.66526
1.45697			0.766839	0.322546
0.965108			0.759174	0.725131
1.8973			1.89286	0.430718
1.27711			1.30016	0.383372
1.82609			0.936743	0.666667
1.89796			1.59036	0.377831
1.07397			1.00205	0.240706
2.20668			1.70443	0.733813
2.29479			0.592063	0.395202
1.65823			1.47973	0.491228
1.09006				1.42244
1.17824				0.899123
1.04927				0.41056
0.655319				0.982759
1.51619				0.619765
0.281167				0.292135
1.68264				0.391597
0.450068				0.555556
1.26092				0.931655
0.834307				1.01767
1.39733				0.30663
0.76513				0.477311
0.951697				0.396725
1.11868				0.449519
1.44435				0.197551
1.4826				0.607843
0.89194				1.04612
1.27429				1.11429
1.9109				0.253609
1.1853				0.402958
0.883652				0.432243
1.25758				0.462629
2.44978				0.277561
0.630237				0.183588
1.5283				0.641221
1.49361				0.858038
2.18263				0.529231
1.40719				0.598699
1.57143				0.426735
1.09667				0.411415
1.81232				1.0298
2.4775				0.322137
0.937297
0.644737
1.2995

## Sheet: T24-ZRANB3 KO
IdU/CldU ratio
MOCK		MMS
T24	T24-ZRANB3 KO	T24	T24-ZRANB3 KO
2.14	1.54	1.02	0.95
1.5	1.5	1.15	0.7
1.64	1.13	1.68	0.78
2.52	1.57	1.51	1.36
2.12	2.08	1.13	1.02
1.73	1.79	1.42	0.79
1.42	1.73	1.07	0.87
1.59	2.11	1.34	1.03
1.47	1.98	0.85	0.44
2.25	1.91	0.87	0.57
1.72	1.84	0.91	0.64
2.37	1.17	0.96	1.18
1.66	1.93	1.39	0.53
1.66	1.16	0.87	0.76
1.84	2.13	0.92	0.87
1.93	2.36	1.55	0.75
1.29	2.01	1.18	0.73
1.56	1.65	1.57	0.42
1.54	1.59	0.97	0.58
1.26	1.45	0.95	0.52
1.66	1.7	1.29	0.57
1.48	1.57	1	0.93
1.89	2.65	1.25	1.15
1.74	1.82	0.9	1.21
1.59	1.77	1.39	0.78
1.73	1.88	0.84	0.89
2.05	2.41	1.24	0.65
1.44	2.59	1.53	0.92
1.93	1.25	0.91	1
1.32	1.56	0.89	0.35
1.22	1.79	0.84	1.06
1.06	1.87	1.16	0.65
1.33	2.77	1.09	0.75
1.74	2.53	1.03	1.07
2.11	0.96	1.25	0.98
1.67	1.38	0.73	0.81
1.99	1.76	1.34	1.15
1.76	1.77	0.94	0.99
1.4	1.85	1.25	0.85
1.53	1.48	0.7	0.57
2.12	2.54	0.84	0.61
1.51	1.42	1.04	0.84
2.04	1.07	0.9	0.77
2.34	2.33	1.04	1.33
2.25	2.35	1.21	0.74
1.91	2.09	0.84	0.7
1.61	1.87	0.96	0.52
2.11	1.43	0.84	0.71
1.91	1.4	1.21	0.87
2.36	1.39	1.15	0.54
1.14	2.13	1.08	0.7
2.38	1.44	0.96	0.83
1.23	1.76	0.79	0.33
1.82	1.13	1.16	1.28
2.51	1.15	0.91	0.99
1.32	1.44	0.74	0.49
1.76	2.53	0.54	0.89
1.35	2.04	0.81	0.8
2	2.12	1.14	0.53
2.15	1.66	0.84	0.42
1.66	1.25	0.97	1.15
1.79	1.64	0.68	0.64
1.44	1.48	0.82	0.67
1.57	1.4	0.9	0.49
1.5	1.78	1.14	0.69
1.72	1.45	0.97	1.05
2.29	1.37	0.82	0.98
2.3	1.75	0.81	0.81
2.68	1.46	1.01	0.93
1.53	1.26	1	1.84
1.62	1.68	1.09	0.52
1.23	1.55	0.87	1.02
1.53	1.92	0.91	0.96
1.39	1.54	1.17	0.52
0.9	1.85	0.98	1.14
2.75	1.55	0.78	0.94
1.63	1.62	0.88	0.9
2.21	1.22	0.98	0.93
1.54	1.79	0.9	0.38
1.76	2.01	0.95	1.08
1.34	1.13	0.8	0.83
1.58	1.7	1.07	0.53
0.94	2.08	0.72	0.85
1.72	1.64	1.03	1.01
1.4	1.9	0.93	0.72
1.82	1.6	1.04	0.87
1.41	1.23	1.1	0.77
1.83	1.79	1.06	0.83
1	1.69	0.77	1.39
1.22	1.21	1.01	0.88
2.69	1.91	1.09	0.53
1.56	1.45	0.61	1.19
1.6	2.11	0.9	0.92
1.42	1.97	0.89	0.47
2.53	2.23	1.29	0.89
1.11	1.24	0.99	0.78
2.49	1.64	1.31	1.11
2.18	1.64	0.6	0.53
1.26	2.02	1.04	1.42
1.85	1.83	1.51	1.15
1.77	1.75	1.13	1.28
1.16	1.77	1.18	1.1
1.98	1.38		0.57
1.73	1.31
1.83	1.36
1.72	1.8
0.84	1.73
1.82	1.44
2.11	2.05
1.66	1.44
1.63	1.32
	1.84
	2.09
	1.55
	1.98

## Sheet: T24-shSHPRH
IdU/CldU ratio
MOCK		MMS
T24	T24-shSHPRH	T24	T24-shSHPRH
2.00456	2.25178	0.757689	0.472249
0.859311	2.55751	0.800438	1.51444
1.44371	1.06066	1.523	0.942801
1.79273	1.87728	0.886842	1.39479
1.31492	1.03448	1.72944	0.839965
2.22315	2.1911	0.996146	0.617476
1.85035	1.7709	0.391304	1.24521
1.24135	1.2567	2.11213	1.2487
2.13061	1.61123	1.05497	0.75
1.20534	1.19981	0.979049	0.901809
1.22769	2.14014	0.930732	0.776
1.45723	0.727361	0.840642	1.14456
0.869801	0.780774	0.767098	1.70231
1.49168	1.30145	2.58676	1.50943
1.10445	1.72098	0.658127	1.45581
1.15665	2.00743	0.718866	0.592965
1.11439	1.38449	1.35895	1.45262
0.847534	1.36076	1.40938	1.08273
1.64292	1.74913	1.32509	0.970179
2.55075	1.39722	1.19792	0.679426
2.42266	1.34204	1.12783	1.46927
2.82143	0.929374	1.26108	1.22175
1.54563	1.61183	1.02131	0.575194
2.44372	1.07376	1.00192	1.09674
1.58839	1.21389	1.07559	1.28256
1.53311	1.69093	0.669138	0.393671
1.48367	1.71482	1.01368	0.579466
2.09431	1.49802	1.57669	1.17153
1.28724	1.92876	0.771097	0.640039
1.23162	1.78855	1.27343	0.853508
1.75716	1.43229	0.769934	0.962378
2.91996	1.20012	0.948276	1.40302
0.520085	0.888485	0.682166	0.731497
0.782222	1.0904	1.24292	2.18006
1.34882	1.00403	1.24263	0.770681
1.54011	1.03933	1.26284	1.13135
1.4154	1.83705	1.13589	1.05317
2.39121	1.97318	0.4154	0.840637
1.28048	1.46408	1.71049	1.50914
1.81876	2.03342	0.315032	1.08011
0.992914	0.483786	0.461047	0.681502
1.16225	1.0302	0.912768	1.37248
0.709924	1.13896	1.27027	1.88039
1.40217	2.63426	0.801556	1.22414
0.99422	1.64631	1.18416	0.656401
1.69847	1.44626	1.13837	1.97203
1.97847	2.51544	1.62166	0.883756
1.39369	1.16003	1.56883	1.23488
1.73077	2.56816	1.11398	0.695175
1.35941	1.75141	1.58962	1.46854
1.1017	1.2702	1.49723	0.666909
1.70195	1.54583	0.795436	0.860485
0.793478	1.78309	1.23879	1.67934
0.780642	1.91057	1.02409	1.32224
0.647982	1.90261	1.56654	0.800821
0.786527	1.12894	1.14917	0.728448
1.05133	1.02861	0.536108	1.3298
0.99157	0.502985	2.69281	0.546638
1.89838	1.67417	1.56318	1.22589
0.522051	1.01652	1.07444	0.907545
1.11049	2.66897	1.03198	1.06406
0.906751	1.5907	1.07155	0.890714
0.300823	1.81016	1.6323	0.967785
1.33879	1.79675	1.1556	0.301794
0.439759	0.962743	1.35158	1.41161
3.50473	1.25312	0.924693	0.837933
1.54056	1.55981	1.1296	0.758176
1.19704	1.27888	1.18664	1.41125
1.72714	2.62537	0.202899	1.52899
0.427469	1.97627	1.32	1.12218
0.416023	0.798958	0.647668	1.21951
1.55211	2.34185	1.37818	0.79981
1.81183	0.36036	1.96289	0.64828
0.900797	1.20247	1.33709	0.862981
0.374307	1.38884	1.30092	1.69939
1.39503	1.28086	1.23435	0.384868
1.52695	1.17946	1.43577	0.772262
1	1.48754	1.93016	2.54299
1.15209	1.60411	0.936347	1.88916
1.48522	2.90286	1.25238	0.502919
0.634738	1.09252	0.964575	1.55945
1.28753	0.722522	0.979105	0.353741
1.18471	0.933014	1.65644	0.288528
2.21914	2.16029	1.0286	0.422515
1.31352	0.495631	0.740217	1.15461
0.279633	1.40295	0.991433	0.506016
0.665044	2.10421	0.936306	0.411111
1.12421	1.21148	1.00513	0.659554
1.21152	0.653886	0.774436	0.382275
1.27388	0.609271	1.17916	0.716724
1.57143	1.42727	1.84064	1.04955
0.86727	1.2003	1.17186	1.24925
1.29464	1.9636	3.17977	0.942948
1.083	1.79295	1.27021	1.09171
1.39518	2.38107	0.980126	0.683753
0.738628	0.83815	0.502999	0.27529
0.884211	1.59229	1.84872	1.21124
0.356106	0.913821	1.19228	1.21838
0.407063	2.08954	1.21654	2.60952
0.990256	1.27792	0.667844	1.00838
1.25719	1.32093	1.60421	0.762751
0.733116	1.00814	0.949567	1.89767
2.0236	0.847641	1.50985	1.11515
1.14901	1.47357	1.06701	0.717272
0.979412	1.83242	0.91626	0.826679
1.07987	2.34126	1.47736	0.632773
	1.95521	1.34673	0.928362
	2.39926	1.12531	1.24928
	1.29925	0.861644	1.12008
	1.60074	1.22222	1.38288
		1.06017	0.710551
		1.63636	1.44785
		1.34462	0.73986
		0.810774	1.06906
		2.41901	0.698129
		1.18377	0.394166
		2.13196	0.902047
			0.973962

## Sheet: low does MMS
IdU/CldU ratio
MOCK				0.001%MMS
T24	T24-PARP1 KO	T24-HLTF KO	T24-shSHPRH	T24	T24-PARP1 KO	T24-HLTF KO	T24-shSHPRH
1.61338	1.86995	1.11349	1.22627	0.691684	1.3235	1.45133	2.07335
1.12454	0.940482	1.17709	1.43794	0.984727	0.987372	1.23571	0.699206
1.30516	0.934057	1.16229	1.63011	1.24858	1.9	0.718816	1.72929
1.09387	2.2408	1.85983	1.77707	0.487218	1.45594	0.834507	1.52157
1.57798	1.18207	1.14323	2.03096	1.02202	1.66637	1.45188	1.67795
1.32448	1.08826	1.20141	1.74857	0.734255	1.42383	0.828554	0.847059
1.07786	1.41615	1.72199	0.98777	1.18917	1.46744	1.62245	1.63149
1.24217	1.15938	2.05147	2.2144	1.15199	1.62349	1.44751	0.821218
0.900607	1.26546	1.39193	1.6762	0.947281	2.17179	1.31778	1.71639
1.23687	1.06469	1.08907	0.85866	0.889148	1.34836	1.30496	1.61033
1.36506	1.06857	1.17608	1.14148	0.735032	1.12834	1.46859	0.985217
1.14843	1.36963	1.14547	1.69529	0.955693	1.4661	1.38983	1.07562
1.92293	1.36085	2.0156	1.26498	0.480477	1.26949	0.868932	0.810637
1.26519	1.67135	1.54815	1.61798	0.450182	1.84649	0.562384	0.893652
1.54946	1.88038	0.822848	1.6515	1.27609	0.860364	1.06615	0.879791
1.50932	0.702523	0.876995	1.37555	1.03693	1.33172	1.33066	0.880488
1.30469	1.17103	1.34673	1.70292	0.599633	1.14322	0.63472	0.962706
1.22955	1.45473	0.997173	1.42201	0.881387	1.29351	0.438535	1.52143
1.67618	0.822497	2.69625	1.75086	0.569415	1.40314	1.08917	0.740151
1.61905	1.30347	2.11616	1.5284	1.12443	1.15728	1.96763	1.55318
1.22503	1.55383	1.4066	1.17217	1.06584	1.48415	1.02847	1.91094
1.05672	1.15116	1.22303	1.03256	0.674419	1.73471	0.623539	1.00203
1.32384	1.76747	1.16153	1.75346	0.75463	2.10756	1.40125	1.05437
1.02556	1.49148	1.71193	1.23973	0.820458	1.29923	0.923462	1.64109
1.07004	1.17736	1.38816	1.12664	1.05063	2.06691	0.599335	1.59244
1.42114	1.45557	1.33834	1.52397	0.377778	1.85511	0.537838	1.59901
0.843707	0.835832	1.56696	1.30601	0.797454	1.99476	0.938461	1.08569
1.72359	0.945819	1.28269	1.30514	0.355895	2.38526	0.993361	0.657592
0.768687	1.49299	1.33838	1.25411	0.416309	1.23297	1.04758	1.42857
1.45507	1.34024	1.47264	1.28767	0.671654	1.17754	1.57322	1.14799
1.90276	1.22421	1.24568	1.20256	1.25888	1.55387	1.29499	1.1737
0.992248	1.15957	1.35587	1.20543	0.477143	1.53507	0.731113	0.834936
1.67282	1.34333	1.55368	1.51585	0.573192	1.54413	1.66258	1.01273
1.50518	1.33895	1.40583	1.77852	0.625433	0.487879	1.02162	1.19267
1.38904	1.55793	1.64205	1.64925	0.726037	0.849365	0.990991	0.873563
1.40328	1.5341	1.48304	1.12881	0.589163	1.37915	1.70821	0.608607
1.10277	1.67406	1.2329	2.42833	0.705637	0.97007	1.06872	1.1601
0.977997	1.24539	1.73291	1.29009	1.81606	1.63541	1.37639	1.11138
1.47403	1.76072	1.52867	1.17113	0.353155	1.14551	0.808756	1.29451
1.21759	2.08191	1.69307	1.17033	0.931414	1.34076	1.65907	1.77547
1.22612	1.51178	0.541541	1.19816	1.1287	1.63183	0.996067	0.948167
1.27348	1.57178	1.82121	1.53092	1.01699	0.989601	1.20942	0.689226
1.36833	1.17479	1.2631	1.66022	0.976447	1.6325	1.18898	1.52766
1.33472	1.73094	1.28169	0.983523	0.796565	0.859477	1.38642	2.18348
1.29807	1.27106	1.50775	1.65432	0.578483	1.34322	1.07508	0.948433
1.23364	1.08939	1.25441	1.44014	0.578983	1.00213	1.25983	1.15841
1.0168	1.34353	1.26999	0.923284	1.0259	0.743056	1.16705	2.19295
1.11446	1.36997	1.44977	1.16972	1.10493	0.783587	0.665827	1.13086
0.950207	1.45934	1.40024	2.22857	0.864458	1.02267	1.1097	1.01084
1.37139	1.00959	1.50489	1.19525	0.794406	1.25606	1.5	1.29721
1.7906	1.92981	1.27493	1.25299	0.893452	0.976177	1.14673	0.607934
1.18195	1.71749	1.3064	1.19069	0.623746	1.30851	1.16667	1.3737
1.58267	1.24768	1.35217	1.04472	1.29697	1.002	1.83831	1.53168
1.64777	1.42136	1.44293	1.63318	0.652866	0.710117	1.64342	0.371864
1.52408	1.19442	0.938775	1.3839	0.639961	1.41874	0.764242	0.541362
1.25295	1.47134	1.28349	2.20339	1.1096	2.28157	1.0879	1.60855
1.21733	1.57284	1.1974	1.07902	0.497936	0.752116	1.19985	0.413613
1.41136	1.37457	1.07022	2.33209	1.32465	1.06511	1.5247	0.764
1.39416	1.47493	1.28587	1.3577	0.994131	1.26584	1.81916	1.33893
1.55825	1.73153	1.8924	1.58501	0.997861	0.877693	1.58522	0.456067
1.38058	1.45219	0.978825	1.33151	1.50404	1.09634	1.22988	0.769562
1.0955	1.38191	1.08228	1.40805	1.13047	1.11309	0.771055	0.987879
1.75831	1.06505	1.14704	1.03467	0.748016	1.15753	0.905468	0.552548
1.234	2.12327	1.17575	1.24151	1.48265	0.930141	0.918171	1.45233
1.33418	1.63713	1.67247	1.7721	0.705064	1.15254	0.782271	1.57114
1.21938	1.91983	1.37166	2.29453	0.712098	0.873786	1.28597	0.83213
1.19528	1.37544	1.27835	1.24681	0.48483	1.62982	1.25584	1.32454
1.47096	1.56174	1.12308	1.47043	0.577624	1.24799	1.2356	1.31776
1.09084	0.955204	1.26258	1.86498	1.28982	0.599674	1.15308	0.9
0.875104	1.18913	1.17626	1.32313	0.710178	0.839114	0.846255	0.910526
1.39758	1.08047	1.23455	1.37835	1.22933	1.03616	1.32432	0.896043
1.43041	1.08269	1.02291	1.45137	0.927062	0.883642	0.967994	1.44815
1.48955	1.26601	0.995311	1.16667	0.571238	1.34277	1.14541	0.945423
1.24039	1.33739	0.866147	1.52368	0.901069	0.883398	0.466165	2.16519
0.814765	1.77338	1.21766	1.1895	0.405076	1.31009	0.792865	0.948718
1.26283	1.24148	1.10744	1.76635	0.495455	1.35826	0.718346	0.560032
1.69429	1.548	1.60577	1.18815	0.457426	1.61735	1.09953	0.944628
1.34399	1.33915	1.75083	1.78816	0.385946	0.859744	1.54421	1.29138
1.12379	1.40798	1.35669	1.35403	0.31601	1.10235	1.40179	1.2506
1.20935	1.61294	1.41531	1.63252	0.904828	1.31789	1.54504	1.2542
1.50324	1.19041	1.57868	1.19183	0.936561	1.08471	1.26017	1.08992
1.31318	1.34972	0.875111	1.06805	1.03128	0.551806	0.902783	1.3727
1.71541	1.86569	1.09234	1.54163	0.937242	1.14233	0.661651	1.35442
1.5636	1.03512	1.09057	1.57482	0.379589	1.05735	1.33667	1.06784
1.43341	2.22957	1.26008	1.15315	0.967404	1.15506	1.43358	1.01581
2.81757	1.17827	1.54739	1.67337	0.564997	1.20099	1.76085	0.941872
2.01571	1.48646	1.11136	1.70749	1.04106	1.73154	1.49366	0.784188
1.75235	1.32121	1.46863	1.54321	0.695518	1.43788	2.1549	1.16531
1.02072	1.87357	1.29266	1.72158	0.377303	1.00939	0.942839	1.2546
1.54615	1.08962	0.877384	1.68313	0.954644	1.18425	0.792143	1.09677
1.6218	1.75233	1.36302	1.27868	1.08212	1.51293	2.11142	0.68797
1.36115	1.40856	1.4	1.31971	0.730769	1.50687	1.16184	0.893523
2.30303	1.82881	1.57378	2.05604	0.902393	1.57951	1.11048	0.733639
0.839674	1.15193	1.37682	1.10143	0.87858	1.31254	1.20257	1.25704
1.41004	1.47345	1.25526	1.37037	0.419903	1.43282	1.52314	1.98393
1.3694	1.28649	1.12853	1.17913	0.381085	1.31432	1.42713	1.24751
1.18098	1.26052	0.96503	0.969448	0.370925	1.04874	1.57462	0.98249
1.63758	1.05263	1.15746	1.45487	1.0743	0.956098	0.873047	1.23341
1.79457	1.6076	1.74751	0.793937	0.745889	1.02546	1.27699	0.432262
1.42625	1.32775	1.91342	1.2392	1.08793	1.25309	1.29226	1.13284
1.05739	1.24015	1.20244	0.98948	0.681847	0.710643	1.14161	0.572908
	1.12982	1.51432	1.67929	0.482415	0.614644	1.72432	1.29721
	1.41431	1.20229	1.79938	0.808814	1.31941	0.253521	1.03947
	1.39268	1.4	0.986111	0.937921	1.27286	0.673359	1.49356
	1.58402	1.05326	1.0602	1.12031	1.40513	1.71356	1.22822
	1.58047	1.45887	1.65583	0.618644	1.32483	1.2645	0.309068
	1.13603	1.0081	1.27775	0.644128	0.945399	1.10626	1.2029
	1.597	2.14362	1.39645	0.909091	1.39515	1.56881	0.775371
	1.46512	1.0448	1.12929	0.493359	0.551894	1.73314	0.69863
	1.00191	1.11474	1.37954	0.577803	1.22346	0.725383
	1.72125	1.27525		0.765782	1.1844	1.85913
	1.27086			1.1057	0.619785	0.601598
	1.79954			0.942469	0.911111	1.50495
	1.17562			0.884793	1.20442	0.69317
	0.995649			0.658416	0.794718	1.16342
	1.57245			0.302034		1.42344
	1.75174			0.758		1.30606
	1.76281			0.971575		1.38225
	1.82849			0.618447		1.2107
				1.10537		1.18974
				1.67121		1.51949
				1.45294		1.07085
				0.695755		1.21093
				0.401472		2.05413
				1.07991		1.48092
				1.3506		1.83628
				0.959427		1.23388
				0.990278		1.17508
				0.940032		0.841341
				1.2462		1.02163
				0.633663		1.14843
				0.621194		0.915577
				0.485969		0.732727
				0.3891		1.80681
				1.13819		1.59769
				1.08861		0.913876
				0.899555		1.32766
				0.825364		0.87005
				1.12715		1.68929
				0.970446		1.22948
				0.769		1.71513
				1.02276
				0.653987
				0.796598
				0.736191
				1.36455
				1.34898
				1.05305
				0.803279
				1.01795
