# Supplementary material for: PARP1 recruits DNA translocases to restrain DNA replication and facilitate DNA repair
Source: PLoS Genet. 2022 Dec 13;18(12):e1010545. doi: 10.1371/journal.pgen.1010545 (PMC9794062; doi:10.1371/journal.pgen.1010545)
Supplement: S8 Data — (XLSX) [file pgen.1010545.s031.xlsx]

## Sheet: PARP1 KO
SCE number per cell
WT	PARP1-KO
5	35
9	20
9	11
6	12
2	26
11	40
3	26
12	34
3	28
5	39
5	33
7	10
5	19
2	19
7	12
2	28
3	21
1	24
8	17
2	15
5	28
14	19
5	36
4	30
6	18
3	28
10	28
8	38
3	20
6	21
5	12
3	29
4	21
8	21
3	39
3	14
8	38
11	15
4	14
5	24
3	25
10	18
5	34
7	25
4	16
2	46
4	32
1	19
1	11
3	26

## Sheet: DBD-GFP
SCE number per cell
Vector	DBD-GFP
14	11
12	12
8	11
7	10
10	9
5	8
4	12
8	12
4	10
9	12
6	14
9	10
9	11
10	9
7	6
13	8
9	12
6	12
5	14
8	3
9	9
5	20
7	20
14	5
6	6
3	12
7	15
5	12
5	11
15	14
10	13
6	11
9	15
7	12
6	14
7	13
3	15
5	16
5	17
8	12
7	14
7	6
4	6
5	18
10	10
17	10
6	15
10	11
6	10
7	10
10	11
9	8
14	9
