# Supplementary material for: PARP1 recruits DNA translocases to restrain DNA replication and facilitate DNA repair
Source: PLoS Genet. 2022 Dec 13;18(12):e1010545. doi: 10.1371/journal.pgen.1010545 (PMC9794062; doi:10.1371/journal.pgen.1010545)
Supplement: S9 Data — (XLSX) [file pgen.1010545.s032.xlsx]

## Sheet: PLA control test
PLA foci number per cell
mock
Biotin-R	Biotin&EB1	Biotin-R&Biotin-M	Biotin&PCNA
1	0	0	0
1	0	0	0					Biotin-R	Biotin&EB1	Biotin-R&Biotin-M	Biotin&PCNA
0	0	0	0				100~	0	0	69	56
0	0	0	0				51~100	0	0	16	21
0	0	0	0				1~50	2	0	10	14
0	0	0	0				0	315	325	28	39
0	0	0	0				total	317	325	123	130
0	0	0	0
0	0	0	0
0	0	0	0
0	0	0	0					Biotin-R	Biotin&EB1	Biotin-R&Biotin-M	Biotin&PCNA
0	0	0	0				100~	0	0	0.560976	0.430769
0	0	0	0				51~100	0	0	0.130081	0.161538
0	0	0	0				1~50	0.00630915	0	0.0813008	0.107692
0	0	0	0				0	0.993691	1	0.227642	0.3
0	0	0	0				total	317	325	123	130
0	0	0	0
0	0	0	0
0	0	0	0
0	0	0	0
0	0	0	0
0	0	0	0
0	0	0	0
0	0	0	0
0	0	0	0
0	0	0	0
0	0	0	0
0	0	0	0
0	0	1	0
0	0	1	0
0	0	1	0
0	0	1	0
0	0	1	0
0	0	10	0
0	0	15	0
0	0	33	0
0	0	42	0
0	0	48	0
0	0	58	0
0	0	61	1
0	0	63	1
0	0	64	1
0	0	66	1
0	0	74	1
0	0	75	1
0	0	80	1
0	0	81	1
0	0	82	1
0	0	86	1
0	0	92	3
0	0	93	39
0	0	97	44
0	0	99	47
0	0	100	52
0	0	102	72
0	0	102	73
0	0	103	75
0	0	103	76
0	0	104	77
0	0	106	78
0	0	108	82
0	0	108	83
0	0	110	83
0	0	110	83
0	0	111	85
0	0	111	85
0	0	111	87
0	0	112	88
0	0	114	88
0	0	114	95
0	0	115	96
0	0	116	96
0	0	116	98
0	0	119	100
0	0	120	102
0	0	120	102
0	0	121	104
0	0	124	107
0	0	127	108
0	0	133	109
0	0	135	111
0	0	136	111
0	0	136	112
0	0	138	112
0	0	138	113
0	0	138	115
0	0	139	115
0	0	142	116
0	0	143	117
0	0	146	118
0	0	147	119
0	0	150	121
0	0	150	123
0	0	151	123
0	0	152	125
0	0	152	125
0	0	154	127
0	0	155	128
0	0	155	128
0	0	160	130
0	0	160	132
0	0	161	134
0	0	162	138
0	0	162	139
0	0	162	141
0	0	164	141
0	0	167	141
0	0	167	141
0	0	170	142
0	0	171	142
0	0	184	143
0	0	185	144
0	0	192	145
0	0	196	145
0	0	197	146
0	0	198	147
0	0	199	149
0	0	204	150
0	0	206	154
0	0	211	154
0	0	222	155
0	0	239	156
0	0	254	156
0	0		161
0	0		162
0	0		165
0	0		179
0	0		190
0	0		205
0	0		231
0	0
0	0
0	0
0	0
0	0
0	0
0	0
0	0
0	0
0	0
0	0
0	0
0	0
0	0
0	0
0	0
0	0
0	0
0	0
0	0
0	0
0	0
0	0
0	0
0	0
0	0
0	0
0	0
0	0
0	0
0	0
0	0
0	0
0	0
0	0
0	0
0	0
0	0
0	0
0	0
0	0
0	0
0	0
0	0
0	0
0	0
0	0
0	0
0	0
0	0
0	0
0	0
0	0
0	0
0	0
0	0
0	0
0	0
0	0
0	0
0	0
0	0
0	0
0	0
0	0
0	0
0	0
0	0
0	0
0	0
0	0
0	0
0	0
0	0
0	0
0	0
0	0
0	0
0	0
0	0
0	0
0	0
0	0
0	0
0	0
0	0
0	0
0	0
0	0
0	0
0	0
0	0
0	0
0	0
0	0
0	0
0	0
0	0
0	0
0	0
0	0
0	0
0	0
0	0
0	0
0	0
0	0
0	0
0	0
0	0
0	0
0	0
0	0
0	0
0	0
0	0
0	0
0	0
0	0
0	0
0	0
0	0
0	0
0	0
0	0
0	0
0	0
0	0
0	0
0	0
0	0
0	0
0	0
0	0
0	0
0	0
0	0
0	0
0	0
0	0
0	0
0	0
0	0
0	0
0	0
0	0
0	0
0	0
0	0
0	0
0	0
0	0
0	0
0	0
0	0
0	0
0	0
0	0
0	0
0	0
0	0
0	0
0	0
0	0
0	0
0	0
0	0
0	0
0	0
0	0
0	0
0	0
0	0
0	0
0	0
0	0
0	0
0	0
0	0
0	0
0	0
0	0
0	0
0	0
0	0
0	0
0	0
	0
	0
	0
	0
	0
	0
	0
	0
