# Supplementary material for: PARP1 recruits DNA translocases to restrain DNA replication and facilitate DNA repair
Source: PLoS Genet. 2022 Dec 13;18(12):e1010545. doi: 10.1371/journal.pgen.1010545 (PMC9794062; doi:10.1371/journal.pgen.1010545)
Supplement: S10 Data — (XLSX) [file pgen.1010545.s033.xlsx]

## Sheet: translocase&Biotin (UV) PLA
translocase/Biotin PLA foci number per cell
T24 MOCK				T24 UV								T24
SHPRH&Biotin	HLTF&Biotin	ZRANB3&Biotin	SMARCAL1&Biotin	SHPRH&Biotin	HLTF&Biotin	ZRANB3&Biotin	SMARCAL1&Biotin					HLTF&Biotin		SHPRH&Biotin		ZRANB3&Biotin		SMARCAL1&Biotin
0	0	0	0	0	0	0	0					mock	UV	mock	UV	mock	UV	mock	UV
0	0	0	0	0	0	0	0				0	110	123	167	73	141	72	165	95
0	0	0	0	0	0	0	0				1~5	71	97	113	128	101	133	122	151
0	0	0	0	0	0	0	0				6~10	29	58	3	24	0	9	0	2
0	0	0	0	0	0	0	0				11~	2	49	0	0	0	0	0	0
0	0	0	0	0	0	0	0				Total	212	327	283	225	242	214	287	248
0	0	0	0	0	0	0	0
0	0	0	0	0	0	0	0
0	0	0	0	0	0	0	0
0	0	0	0	0	0	0	0					T24
0	0	0	0	0	0	0	0					HLTF&Biotin		SHPRH&Biotin		ZRANB3&Biotin		SMARCAL1&Biotin
0	0	0	0	0	0	0	0					mock	UV	mock	UV	mock	UV	mock	UV
0	0	0	0	0	0	0	0				0	0.518868	0.376147	0.590106	0.324444	0.582645	0.336449	0.574913	0.383065
0	0	0	0	0	0	0	0				1~5	0.334906	0.296636	0.399293	0.568889	0.417355	0.621495	0.425087	0.608871
0	0	0	0	0	0	0	0				6~10	0.136792	0.17737	0.0106007	0.106667	0	0.0420561	0	0.00806452
0	0	0	0	0	0	0	0				11~	0.00943396	0.149847	0	0	0	0	0	0
0	0	0	0	0	0	0	0				Total	212	327	283	225	242	214	287	248
0	0	0	0	0	0	0	0
0	0	0	0	0	0	0	0
0	0	0	0	0	0	0	0
0	0	0	0	0	0	0	0					T24
0	0	0	0	0	0	0	0					HLTF&Biotin		SHPRH&Biotin		ZRANB3&Biotin		SMARCAL1&Biotin
0	0	0	0	0	0	0	0					mock	UV	mock	UV	mock	UV	mock	UV
0	0	0	0	0	0	0	0				11~	0.00943396	0.149847	0	0	0	0	0	0
0	0	0	0	0	0	0	0				6~10	0.136792	0.17737	0.0106007	0.106667	0	0.0420561	0	0.00806452
0	0	0	0	0	0	0	0				1~5	0.334906	0.296636	0.399293	0.568889	0.417355	0.621495	0.425087	0.608871
0	0	0	0	0	0	0	0				0	0.518868	0.376147	0.590106	0.324444	0.582645	0.336449	0.574913	0.383065
0	0	0	0	0	0	0	0				Total	212	327	283	225	242	214	287	248
0	0	0	0	0	0	0	0
0	0	0	0	0	0	0	0
0	0	0	0	0	0	0	0
0	0	0	0	0	0	0	0
0	0	0	0	0	0	0	0
0	0	0	0	0	0	0	0
0	0	0	0	0	0	0	0
0	0	0	0	0	0	0	0
0	0	0	0	0	0	0	0
0	0	0	0	0	0	0	0
0	0	0	0	0	0	0	0
0	0	0	0	0	0	0	0
0	0	0	0	0	0	0	0
0	0	0	0	0	0	0	0
0	0	0	0	0	0	0	0
0	0	0	0	0	0	0	0
0	0	0	0	0	0	0	0
0	0	0	0	0	0	0	0
0	0	0	0	0	0	0	0
0	0	0	0	0	0	0	0
0	0	0	0	0	0	0	0
0	0	0	0	0	0	0	0
0	0	0	0	0	0	0	0
0	0	0	0	0	0	0	0
0	0	0	0	0	0	0	0
0	0	0	0	0	0	0	0
0	0	0	0	0	0	0	0
0	0	0	0	0	0	0	0
0	0	0	0	0	0	0	0
0	0	0	0	0	0	0	0
0	0	0	0	0	0	0	0
0	0	0	0	0	0	0	0
0	0	0	0	0	0	0	0
0	0	0	0	0	0	0	0
0	0	0	0	0	0	0	0
0	0	0	0	0	0	0	0
0	0	0	0	0	0	0	0
0	0	0	0	0	0	0	0
0	0	0	0	0	0	0	0
0	0	0	0	0	0	0	0
0	0	0	0	0	0	0	0
0	0	0	0	0	0	0	0
0	0	0	0	0	0	0	0
0	0	0	0	0	0	0	0
0	0	0	0	0	0	1	0
0	0	0	0	1	0	1	0
0	0	0	0	1	0	1	0
0	0	0	0	1	0	1	0
0	0	0	0	1	0	1	0
0	0	0	0	1	0	1	0
0	0	0	0	1	0	1	0
0	0	0	0	1	0	1	0
0	0	0	0	1	0	1	0
0	0	0	0	1	0	1	0
0	0	0	0	1	0	1	0
0	0	0	0	1	0	1	0
0	0	0	0	1	0	1	0
0	0	0	0	1	0	1	0
0	0	0	0	1	0	1	0
0	0	0	0	1	0	1	0
0	0	0	0	1	0	1	0
0	0	0	0	1	0	1	0
0	0	0	0	1	0	1	0
0	0	0	0	1	0	1	0
0	0	0	0	1	0	1	0
0	0	0	0	1	0	1	0
0	0	0	0	1	0	1	0
0	0	0	0	1	0	1	1
0	0	0	0	1	0	1	1
0	0	0	0	1	0	1	1
0	0	0	0	1	0	1	1
0	0	0	0	1	0	1	1
0	0	0	0	1	0	1	1
0	0	0	0	1	0	1	1
0	0	0	0	2	0	1	1
0	0	0	0	2	0	1	1
0	0	0	0	2	0	1	1
0	0	0	0	2	0	1	1
0	0	0	0	2	0	1	1
0	0	0	0	2	0	1	1
0	0	0	0	2	0	1	1
0	0	0	0	2	0	1	1
0	1	0	0	2	0	1	1
0	1	0	0	2	0	1	1
0	1	0	0	2	0	1	1
0	1	0	0	2	0	1	1
0	1	0	0	2	0	2	1
0	1	0	0	2	0	2	1
0	1	0	0	2	0	2	1
0	1	0	0	2	0	2	1
0	1	0	0	2	0	2	1
0	1	0	0	2	0	2	1
0	1	0	0	2	0	2	1
0	1	0	0	2	0	2	1
0	1	0	0	2	0	2	1
0	2	0	0	2	1	2	1
0	2	0	0	2	1	2	1
0	2	0	0	2	1	2	1
0	2	0	0	2	1	2	1
0	2	0	0	2	1	2	1
0	2	0	0	2	1	2	1
0	2	0	0	2	1	2	2
0	2	0	0	2	1	2	2
0	2	0	0	2	1	2	2
0	2	0	0	3	1	2	2
0	2	0	0	3	1	2	2
0	2	0	0	3	1	2	2
0	2	0	0	3	1	2	2
0	2	0	0	3	1	2	2
0	2	0	0	3	1	2	2
0	2	0	0	3	1	2	2
0	2	0	0	3	1	2	2
0	2	0	0	3	1	2	2
0	2	1	0	3	1	2	2
0	2	1	0	3	1	2	2
0	2	1	0	3	1	2	2
0	2	1	0	3	1	2	2
0	3	1	0	3	1	2	2
0	3	1	0	3	1	2	2
0	3	1	0	3	1	2	2
0	3	1	0	3	1	2	2
0	3	1	0	3	2	2	2
0	3	1	0	3	2	3	2
0	3	1	0	3	2	3	2
0	3	1	0	3	2	3	2
0	3	1	0	3	2	3	2
0	3	1	0	3	2	3	2
0	3	1	0	3	2	3	2
0	3	1	0	3	2	3	2
0	3	1	0	3	2	3	2
0	3	1	0	3	2	3	2
0	3	1	0	3	2	3	2
0	4	1	0	3	2	3	2
0	4	1	0	3	2	3	2
0	4	1	0	3	2	3	2
0	4	1	0	4	2	3	2
0	4	1	0	4	2	3	2
0	4	1	1	4	2	3	2
0	4	1	1	4	2	3	2
1	4	1	1	4	2	3	2
1	4	1	1	4	2	3	2
1	4	1	1	4	3	3	2
1	4	1	1	4	3	3	2
1	4	1	1	4	3	3	2
1	4	1	1	4	3	3	2
1	4	1	1	4	3	3	2
1	4	1	1	4	3	3	2
1	4	1	1	4	3	3	2
1	4	1	1	4	3	3	2
1	5	1	1	4	3	3	2
1	5	1	1	4	3	3	2
1	5	1	1	4	3	3	2
1	5	1	1	4	3	3	2
1	6	1	1	4	3	3	2
1	6	2	1	4	3	3	2
1	6	2	1	4	3	3	2
1	6	2	1	4	3	4	3
1	6	2	1	4	3	4	3
1	6	2	1	4	3	4	3
1	6	2	1	5	4	4	3
1	6	2	1	5	4	4	3
1	6	2	1	5	4	4	3
1	6	2	1	5	4	4	3
1	6	2	1	5	4	4	3
1	6	2	1	5	4	4	3
1	7	2	1	5	4	4	3
1	7	2	1	5	4	4	3
1	7	2	1	5	4	4	3
1	7	2	1	5	4	4	3
1	7	2	1	5	4	4	3
1	8	2	1	5	4	4	3
1	8	2	1	5	4	4	3
1	8	2	1	5	4	5	3
1	8	2	1	6	4	5	3
1	8	2	1	6	4	5	3
1	8	2	1	6	4	5	3
1	8	2	1	6	4	5	3
1	9	2	1	6	4	6	3
1	10	2	1	6	5	6	3
1	10	2	1	6	5	6	3
2	10	2	1	6	5	6	3
2	10	2	1	7	5	6	3
2	11	2	1	7	5	6	3
2	11	2	1	7	5	7	3
2		2	1	7	5	7	3
2		2	1	7	5	7	3
2		2	1	7	5		3
2		2	1	7	5		3
2		2	1	8	5		3
2		2	1	8	5		3
2		2	1	8	5		3
2		2	1	8	5		3
2		2	1	8	6		3
2		3	1	8	6		3
2		3	1	9	6		4
2		3	1	9	6		4
2		3	1	10	6		4
2		3	1		6		4
2		3	1		6		4
2		3	1		6		4
2		3	1		6		4
2		3	1		6		4
2		3	1		6		4
2		3	1		6		4
2		3	1		6		4
2		3	1		6		4
2		3	1		6		4
2		3	1		6		4
2		3	1		6		4
2		3	1		6		4
2		3	1		7		5
2		3	1		7		5
3		4	1		7		5
3		4	1		7		5
3			1		7		5
3			1		7		5
3			1		7		5
3			1		7		5
3			1		7		6
3			1		7		7
3			2		7
3			2		7
3			2		7
3			2		7
3			2		7
3			2		8
3			2		8
3			2		8
3			2		8
3			2		8
4			2		8
4			2		8
4			2		9
4			2		9
4			2		9
4			2		9
4			2		9
4			2		9
4			2		9
4			2		9
4			2		9
4			2		10
4			2		10
4			2		10
4			2		10
4			2		10
5			2		10
5			2		10
5			3		10
5			3		10
5			3		11
5			3		11
6			3		11
6			3		11
7			3		11
			3		11
			3		11
			3		11
			3		11
					11
					11
					12
					12
					12
					12
					12
					12
					12
					12
					13
					13
					13
					13
					13
					13
					14
					14
					14
					14
					15
					15
					15
					16
					16
					16
					16
					16
					16
					16
					16
					17
					17
					18
					19
					19
					20
					21
					22
					24
