# Supplementary material for: PARP1 recruits DNA translocases to restrain DNA replication and facilitate DNA repair
Source: PLoS Genet. 2022 Dec 13;18(12):e1010545. doi: 10.1371/journal.pgen.1010545 (PMC9794062; doi:10.1371/journal.pgen.1010545)
Supplement: S11 Data — (XLSX) [file pgen.1010545.s034.xlsx]

## Sheet: HLTF&Biotin
HLTF/Biotin foci number
T24-shLacZ mock	T24-shPARP1 mock	T24-shLacZ 0.01% MMS 1 hr	T24-shPARP1 0.01% MMS 1 hr				T24-shLacZ mock	T24-shPARP1 mock	T24-shLacZ 0.01% MMS 1 hr	T24-shPARP1 0.01% MMS 1 hr
0	0	0	0			0	67	69	49	82
0	0	0	0			1~5	18	29	19	26
0	0	0	0			6~10	20	30	21	21
0	0	0	0			11~	45	32	78	35
0	0	0	0			total	150	160	167	164
0	0	0	0
0	0	0	0
0	0	0	0
0	0	0	0				T24-shLacZ mock	T24-shPARP1 mock	T24-shLacZ 0.01% MMS 1 hr	T24-shPARP1 0.01% MMS 1 hr
0	0	0	0			0	0.446667	0.43125	0.293413	0.5
0	0	0	0			1~5	0.12	0.18125	0.113772	0.158537
0	0	0	0			6~10	0.133333	0.1875	0.125749	0.128049
0	0	0	0			11~	0.3	0.2	0.467066	0.213415
0	0	0	0			total	150	160	167	164
0	0	0	0
0	0	0	0
0	0	0	0
0	0	0	0				MOCK		0.01% MMS 1hr
0	0	0	0				T24-shLacZ	T24-shPARP1	T24-shLacZ	T24-shPARP1
0	0	0	0			11~	0.3	0.2	0.467066	0.213415
0	0	0	0			6~10	0.133333	0.1875	0.125749	0.128049
0	0	0	0			1~5	0.12	0.18125	0.113772	0.158537
0	0	0	0			0	0.446667	0.43125	0.293413	0.5
0	0	0	0			total	150	160	167	164
0	0	0	0
0	0	0	0
0	0	0	0
0	0	0	0
0	0	0	0
0	0	0	0
0	0	0	0
0	0	0	0
0	0	0	0
0	0	0	0
0	0	0	0
0	0	0	0
0	0	0	0
0	0	0	0
0	0	0	0
0	0	0	0
0	0	0	0
0	0	0	0
0	0	0	0
0	0	0	0
0	0	0	0
0	0	0	0
0	0	0	0
0	0	0	0
0	0	0	0
0	0	1	0
0	0	1	0
0	0	1	0
0	0	1	0
0	0	1	0
0	0	1	0
0	0	1	0
0	0	1	0
0	0	1	0
0	0	1	0
0	0	2	0
0	0	2	0
0	0	2	0
0	0	2	0
0	0	3	0
0	0	3	0
0	0	5	0
0	0	5	0
1	0	5	0
1	0	6	0
1	1	6	0
1	1	6	0
2	1	7	0
2	1	7	0
2	2	7	0
2	2	7	0
3	2	7	0
3	2	8	0
3	2	8	0
4	2	8	0
4	2	8	0
4	3	8	0
5	3	9	0
5	3	9	2
5	3	9	2
5	4	9	3
6	4	10	3
6	4	10	3
6	4	10	3
6	4	10	3
6	4	11	4
6	4	11	4
6	4	11	4
7	4	11	4
7	4	12	4
7	4	12	4
8	5	12	4
8	5	12	4
9	5	12	4
9	6	12	4
9	6	12	4
9	6	13	5
9	6	13	5
10	6	13	5
10	6	14	5
10	6	14	5
11	6	14	5
11	6	14	5
12	6	15	5
12	6	15	6
12	7	15	6
12	7	15	6
13	7	15	6
13	7	15	6
14	7	15	6
14	8	16	7
14	8	16	7
15	8	16	7
15	8	16	7
15	8	17	7
16	9	18	7
16	9	18	7
17	9	18	8
18	9	19	8
18	9	19	8
18	9	19	8
18	10	19	9
18	10	20	9
18	10	20	10
18	11	20	10
18	11	20	11
18	11	20	11
18	11	21	11
19	12	21	11
19	12	21	11
19	12	21	12
19	12	21	12
19	12	21	12
20	12	21	12
20	14	21	12
20	14	22	12
21	14	22	12
22	15	22	12
22	15	22	13
24	16	23	13
25	16	24	14
26	18	24	15
28	18	25	15
28	18	25	15
28	18	26	15
33	18	26	16
	19	27	16
	19	27	16
	20	28	16
	20	28	16
	21	28	16
	22	30	17
	22	30	17
	23	30	18
	28	32	18
	29	32	19
		35	19
		35	19
		38	19
		38	23
		39
		40
		42

## Sheet: SHPRH&Biotin
SHPRH/Biotin foci number
T24-shLacZ mock	T24-shPARP1 mock	T24-shLacZ 0.01% MMS 1 hr	T24-shPARP1 0.01% MMS 1 hr				T24-shLacZ mock	T24-shPARP1 mock	T24-shLacZ 0.01% MMS 1 hr	T24-shPARP1 0.01% MMS 1 hr
0	0	0	0			0	191	161	130	158
0	0	0	0			1~5	86	98	83	81
0	0	0	0			6~10	36	14	60	45
0	0	0	0			11~	1	1	56	50
0	0	0	0			total	314	274	329	334
0	0	0	0
0	0	0	0
0	0	0	0
0	0	0	0				T24-shLacZ mock	T24-shPARP1 mock	T24-shLacZ 0.01% MMS 1 hr	T24-shPARP1 0.01% MMS 1 hr
0	0	0	0			0	0.60828	0.587591	0.395137	0.473054
0	0	0	0			1~5	0.273885	0.357664	0.25228	0.242515
0	0	0	0			6~10	0.11465	0.0510949	0.182371	0.134731
0	0	0	0			11~	0.00318471	0.00364964	0.170213	0.149701
0	0	0	0			total	314	274	329	334
0	0	0	0
0	0	0	0
0	0	0	0
0	0	0	0				MOCK		0.01% MMS 1hr
0	0	0	0				T24-shLacZ	T24-shPARP1	T24-shLacZ	T24-shPARP1
0	0	0	0			11~	0.00318471	0.00364964	0.170213	0.149701
0	0	0	0			6~10	0.11465	0.0510949	0.182371	0.134731
0	0	0	0			1~5	0.273885	0.357664	0.25228	0.242515
0	0	0	0			0	0.60828	0.587591	0.395137	0.473054
0	0	0	0			total	314	274	329	334
0	0	0	0
0	0	0	0
0	0	0	0
0	0	0	0
0	0	0	0
0	0	0	0
0	0	0	0
0	0	0	0
0	0	0	0
0	0	0	0
0	0	0	0
0	0	0	0
0	0	0	0
0	0	0	0
0	0	0	0
0	0	0	0
0	0	0	0
0	0	0	0
0	0	0	0
0	0	0	0
0	0	0	0
0	0	0	0
0	0	0	0
0	0	0	0
0	0	0	0
0	0	0	0
0	0	0	0
0	0	0	0
0	0	0	0
0	0	0	0
0	0	0	0
0	0	0	0
0	0	0	0
0	0	0	0
0	0	0	0
0	0	0	0
0	0	0	0
0	0	0	0
0	0	0	0
0	0	0	0
0	0	0	0
0	0	0	0
0	0	0	0
0	0	0	0
0	0	0	0
0	0	0	0
0	0	0	0
0	0	0	0
0	0	0	0
0	0	0	0
0	0	0	0
0	0	0	0
0	0	0	0
0	0	0	0
0	0	0	0
0	0	0	0
0	0	0	0
0	0	0	0
0	0	0	0
0	0	0	0
0	0	0	0
0	0	0	0
0	0	0	0
0	0	0	0
0	0	0	0
0	0	0	0
0	0	0	0
0	0	0	0
0	0	0	0
0	0	0	0
0	0	0	0
0	0	0	0
0	0	0	0
0	0	0	0
0	0	0	0
0	0	0	0
0	0	0	0
0	0	0	0
0	0	0	0
0	0	0	0
0	0	0	0
0	0	0	0
0	0	0	0
0	0	0	0
0	0	0	0
0	0	0	0
0	0	0	0
0	0	0	0
0	0	0	0
0	0	0	0
0	0	0	0
0	0	0	0
0	0	0	0
0	0	0	0
0	0	0	0
0	0	0	0
0	0	0	0
0	0	0	0
0	0	0	0
0	0	0	0
0	0	0	0
0	0	0	0
0	0	0	0
0	0	0	0
0	0	0	0
0	0	0	0
0	0	1	0
0	0	1	0
0	0	1	0
0	0	1	0
0	0	1	0
0	0	1	0
0	0	1	0
0	0	1	0
0	0	1	0
0	0	1	0
0	0	1	0
0	0	1	0
0	0	1	0
0	0	1	0
0	0	1	0
0	0	1	0
0	0	1	0
0	0	1	0
0	0	1	0
0	0	1	0
0	0	1	0
0	0	1	0
0	0	1	0
0	0	1	0
0	0	1	0
0	0	1	0
0	0	1	0
0	0	1	0
0	0	1	1
0	0	2	1
0	0	2	1
0	1	2	1
0	1	2	1
0	1	2	1
0	1	2	1
0	1	2	1
0	1	2	1
0	1	2	1
0	1	2	1
0	1	2	1
0	1	2	1
0	1	2	1
0	1	2	1
0	1	2	1
0	1	2	1
0	2	2	2
0	2	2	2
0	2	2	2
0	2	3	2
0	2	3	2
0	2	3	2
0	2	3	2
0	2	3	2
0	2	3	2
0	2	3	2
0	2	3	2
0	2	3	2
0	2	3	2
0	2	3	2
0	2	3	2
0	2	3	3
1	2	3	3
1	2	3	3
1	2	3	3
1	2	3	3
1	2	3	3
1	2	3	3
1	2	4	3
1	2	4	3
1	2	4	3
1	2	4	3
1	2	4	3
1	2	4	3
1	3	4	3
1	3	4	3
1	3	4	3
1	3	4	3
1	3	5	3
1	3	5	3
1	3	5	3
1	3	5	3
1	3	5	3
1	3	5	4
2	3	6	4
2	3	6	4
2	3	6	4
2	3	6	4
2	3	6	4
2	3	6	4
2	3	6	4
2	3	6	4
2	3	6	4
2	3	6	4
2	3	6	4
2	3	6	4
2	3	6	4
2	3	6	4
2	3	7	4
2	4	7	4
2	4	7	4
2	4	7	4
2	4	7	4
2	4	7	4
2	4	7	5
2	4	7	5
3	4	7	5
3	4	7	5
3	4	7	5
3	4	7	5
3	4	7	6
3	4	7	6
3	4	8	6
3	4	8	6
3	4	8	6
3	4	8	6
3	4	8	6
3	4	8	6
3	4	8	6
3	4	8	6
3	5	8	7
3	5	8	7
3	5	8	7
3	5	9	7
3	5	9	7
4	5	9	7
4	5	9	7
4	5	9	7
4	5	9	7
4	5	9	7
4	6	9	7
4	6	9	7
4	6	9	7
4	6	9	7
4	6	9	7
4	6	9	7
4	6	9	7
4	6	10	7
4	7	10	7
5	7	10	7
5	7	10	8
5	7	10	8
5	8	10	8
5	9	10	8
5	11	11	8
5		11	8
5		11	8
5		11	9
6		11	9
6		11	9
6		12	9
6		12	9
6		12	10
6		12	10
6		12	10
6		12	11
6		12	11
6		12	11
6		12	11
6		12	11
6		12	11
7		12	11
7		13	11
7		13	11
7		14	12
7		14	12
7		14	12
7		14	12
7		14	12
7		14	12
7		15	12
7		15	12
8		15	12
8		16	13
8		16	13
8		16	13
8		17	13
8		17	13
8		17	13
8		18	14
8		18	14
9		18	14
9		18	14
10		18	14
12		18	14
		19	14
		19	14
		19	14
		19	15
		19	15
		19	15
		20	15
		20	15
		21	16
		21	16
		21	16
		21	16
		22	17
		22	17
		28	18
			18
			18
			18
			18
			19

## Sheet: ZRANB3&Biotin
ZRANB3/Biotin foci number
T24-shLacZ mock	T24-shPARP1 mock	T24-shLacZ 0.01% MMS 1 hr	T24-shPARP1 0.01% MMS 1 hr				T24-shLacZ mock	T24-shPARP1 mock	T24-shLacZ 0.01% MMS 1 hr	T24-shPARP1 0.01% MMS 1 hr
0	0	0	0			0	95	121	77	76
0	0	0	0			1~5	116	89	103	111
0	0	0	0			6~10	81	48	93	45
0	0	0	0			11~	18	10	75	9
0	0	0	0			total	310	268	348	241
0	0	0	0
0	0	0	0
0	0	0	0
0	0	0	0				T24-shLacZ mock	T24-shPARP1 mock	T24-shLacZ 0.01% MMS 1 hr	T24-shPARP1 0.01% MMS 1 hr
0	0	0	0			0	0.306452	0.451493	0.221264	0.315353
0	0	0	0			1~5	0.374194	0.33209	0.295977	0.460581
0	0	0	0			6~10	0.26129	0.179104	0.267241	0.186722
0	0	0	0			11~	0.0580645	0.0373134	0.215517	0.0373444
0	0	0	0			total	310	268	348	241
0	0	0	0
0	0	0	0
0	0	0	0
0	0	0	0				MOCK		0.01% MMS 1hr
0	0	0	0				T24-shLacZ	T24-shPARP1	T24-shLacZ	T24-shPARP1
0	0	0	0			11~	0.0580645	0.0373134	0.215517	0.0373444
0	0	0	0			6~10	0.26129	0.179104	0.267241	0.186722
0	0	0	0			1~5	0.374194	0.33209	0.295977	0.460581
0	0	0	0			0	0.306452	0.451493	0.221264	0.315353
0	0	0	0			total	310	268	348	241
0	0	0	0
0	0	0	0
0	0	0	0
0	0	0	0
0	0	0	0
0	0	0	0
0	0	0	0
0	0	0	0
0	0	0	0
0	0	0	0
0	0	0	0
0	0	0	0
0	0	0	0
0	0	0	0
0	0	0	0
0	0	0	0
0	0	0	0
0	0	0	0
0	0	0	0
0	0	0	0
0	0	0	0
0	0	0	0
0	0	0	0
0	0	0	0
0	0	0	0
0	0	0	0
0	0	0	0
0	0	0	0
0	0	0	0
0	0	0	0
0	0	0	0
0	0	0	0
0	0	0	0
0	0	0	0
0	0	0	0
0	0	0	0
0	0	0	0
0	0	0	0
0	0	0	0
0	0	0	0
0	0	0	0
0	0	0	0
0	0	0	0
0	0	0	0
0	0	0	0
0	0	0	0
0	0	0	0
0	0	0	0
0	0	0	0
0	0	0	0
0	0	0	0
0	0	0	0
0	0	0	1
0	0	1	1
0	0	1	1
0	0	1	1
0	0	1	1
0	0	1	1
0	0	1	1
0	0	1	1
0	0	1	1
0	0	1	1
0	0	1	1
0	0	1	1
0	0	1	1
0	0	1	1
0	0	1	1
0	0	1	1
0	0	1	1
0	0	1	1
0	0	1	1
1	0	2	1
1	0	2	1
1	0	2	1
1	0	2	2
1	0	2	2
1	0	2	2
1	0	2	2
1	0	2	2
1	0	2	2
1	0	2	2
1	0	2	2
1	0	2	2
1	0	2	2
1	0	2	2
1	0	2	2
1	0	2	2
1	0	2	2
1	0	2	2
1	0	2	2
1	0	2	2
1	0	2	2
1	0	2	2
1	0	2	2
1	0	2	2
2	0	2	2
2	0	2	2
2	1	2	2
2	1	2	2
2	1	2	2
2	1	2	3
2	1	3	3
2	1	3	3
2	1	3	3
2	1	3	3
2	1	3	3
2	1	3	3
2	1	3	3
2	1	3	3
2	2	3	3
2	2	3	3
2	2	3	3
2	2	3	3
2	2	3	3
2	2	3	3
2	2	3	3
2	2	3	3
2	2	3	3
2	2	3	3
2	2	3	3
3	2	3	3
3	2	3	3
3	2	3	3
3	2	3	3
3	2	4	3
3	3	4	3
3	3	4	3
3	3	4	3
3	3	4	4
3	3	4	4
3	3	4	4
3	3	4	4
3	3	4	4
3	3	4	4
3	3	4	4
3	3	4	4
3	3	4	4
3	3	4	4
3	3	4	4
3	3	5	4
3	3	5	4
3	3	5	4
4	3	5	4
4	3	5	4
4	3	5	4
4	4	5	4
4	4	5	5
4	4	5	5
4	4	5	5
4	4	5	5
4	4	5	5
4	4	5	5
4	4	5	5
4	4	5	5
4	4	5	5
4	4	5	5
4	4	6	5
4	4	6	5
4	4	6	5
4	4	6	5
4	4	6	5
4	4	6	5
4	4	6	5
4	4	6	6
4	4	6	6
5	5	6	6
5	5	6	6
5	5	6	6
5	5	6	6
5	5	6	6
5	5	6	6
5	5	6	7
5	5	6	7
5	5	6	7
5	5	6	7
5	5	6	7
5	5	6	7
5	5	6	7
5	5	6	7
5	5	6	7
5	5	6	7
5	5	6	7
5	5	7	7
5	5	7	7
5	5	7	7
5	5	7	7
5	6	7	7
6	6	7	7
6	6	7	8
6	6	7	8
6	6	7	8
6	6	7	8
6	6	7	8
6	6	7	8
6	6	7	9
6	6	7	9
6	6	7	9
6	6	7	9
6	6	7	9
6	6	7	9
6	6	7	9
6	6	7	9
6	6	7	9
6	6	7	10
6	6	7	10
6	7	8	10
6	7	8	10
6	7	8	10
6	7	8	11
6	7	8	11
6	7	8	13
6	7	8	13
7	7	8	13
7	7	8	13
7	7	8	14
7	7	9	15
7	8	9	17
7	8	9
7	8	9
7	8	9
7	8	9
7	8	9
7	8	9
7	8	9
7	9	9
7	9	9
7	9	9
7	9	9
8	9	9
8	9	9
8	9	9
8	9	9
8	9	9
8	10	9
8	11	9
8	11	10
8	11	10
8	12	10
8	12	10
8	12	10
8	13	10
8	13	10
8	13	10
8	15	10
8		10
8		10
9		10
9		10
9		10
9		11
9		11
9		11
9		11
9		11
9		11
9		11
9		11
9		11
9		11
9		11
9		12
9		12
9		12
9		12
10		12
10		12
10		12
10		12
11		12
11		12
11		12
11		12
11		12
11		12
11		12
11		12
12		12
12		12
12		12
12		12
12		12
12		12
12		12
12		12
12		13
14		13
		13
		13
		13
		14
		14
		14
		14
		14
		14
		14
		14
		14
		14
		15
		15
		15
		15
		15
		15
		15
		15
		16
		16
		16
		16
		16
		17
		17
		17
		17
		17
		17
		17
		18
		18
		18
		19
		19

## Sheet: SMARCAL1&Biotin
SMARCAL1/Biotin foci number
T24-shLacZ mock	T24-shPARP1 mock	T24-shLacZ 0.01% MMS 1 hr	T24-shPARP1 0.01% MMS 1 hr				T24-shLacZ mock	T24-shPARP1 mock	T24-shLacZ 0.01% MMS 1 hr	T24-shPARP1 0.01% MMS 1 hr
0	0	0	0			0	114	141	52	66
0	0	0	0			1~5	138	120	141	128
0	0	0	0			6~10	100	68	98	43
0	0	0	0			11~	12	8	56	10
0	0	0	0			total	364	337	347	247
0	0	0	0
0	0	0	0
0	0	0	0
0	0	0	0				T24-shLacZ mock	T24-shPARP1 mock	T24-shLacZ 0.01% MMS 1 hr	T24-shPARP1 0.01% MMS 1 hr
0	0	0	0			0	0.313187	0.418398	0.149856	0.267206
0	0	0	0			1~5	0.379121	0.356083	0.40634	0.518219
0	0	0	0			6~10	0.274725	0.20178	0.282421	0.174089
0	0	0	0			11~	0.032967	0.0237389	0.161383	0.0404858
0	0	0	0			total	364	337	347	247
0	0	0	0
0	0	0	0
0	0	0	0
0	0	0	0				MOCK		0.01% MMS 1hr
0	0	0	0				T24-shLacZ	T24-shPARP1	T24-shLacZ	T24-shPARP1
0	0	0	0			11~	0.032967	0.0237389	0.161383	0.0404858
0	0	0	0			6~10	0.274725	0.20178	0.282421	0.174089
0	0	0	0			1~5	0.379121	0.356083	0.40634	0.518219
0	0	0	0			0	0.313187	0.418398	0.149856	0.267206
0	0	0	0			total	364	337	347	247
0	0	0	0
0	0	0	0
0	0	0	0
0	0	0	0
0	0	0	0
0	0	0	0
0	0	0	0
0	0	0	0
0	0	0	0
0	0	0	0
0	0	0	0
0	0	0	0
0	0	0	0
0	0	0	0
0	0	0	0
0	0	0	0
0	0	0	0
0	0	0	0
0	0	0	0
0	0	0	0
0	0	0	0
0	0	0	0
0	0	0	0
0	0	0	0
0	0	0	0
0	0	0	0
0	0	0	0
0	0	0	0
0	0	1	0
0	0	1	0
0	0	1	0
0	0	1	0
0	0	1	0
0	0	1	0
0	0	1	0
0	0	1	0
0	0	1	0
0	0	1	0
0	0	1	0
0	0	1	0
0	0	1	0
0	0	1	0
0	0	1	1
0	0	1	1
0	0	1	1
0	0	1	1
0	0	1	1
0	0	1	1
0	0	1	1
0	0	2	1
0	0	2	1
0	0	2	1
0	0	2	1
0	0	2	1
0	0	2	1
0	0	2	1
0	0	2	1
0	0	2	1
0	0	2	1
0	0	2	1
0	0	2	1
0	0	2	1
0	0	2	1
0	0	2	1
0	0	2	1
0	0	2	2
0	0	2	2
0	0	2	2
0	0	2	2
0	0	2	2
0	0	2	2
0	0	2	2
0	0	2	2
0	0	2	2
0	0	2	2
0	0	2	2
0	0	2	2
0	0	2	2
0	0	2	2
0	0	2	2
0	0	2	2
0	0	2	2
0	0	2	2
0	0	2	2
0	0	2	2
0	0	2	2
0	0	2	2
0	0	2	2
0	0	2	2
0	0	2	2
1	0	3	2
1	0	3	2
1	0	3	2
1	0	3	2
1	0	3	2
1	0	3	2
1	0	3	2
1	0	3	2
1	0	3	2
1	0	3	2
1	0	3	2
1	0	3	2
1	0	3	2
1	0	3	2
1	0	3	2
1	0	3	2
1	0	3	3
1	0	3	3
1	0	3	3
1	0	3	3
1	0	3	3
1	0	3	3
1	0	3	3
1	0	3	3
1	0	3	3
1	0	3	3
1	0	3	3
1	1	3	3
1	1	3	3
2	1	3	3
2	1	3	3
2	1	4	3
2	1	4	3
2	1	4	3
2	1	4	3
2	1	4	3
2	1	4	3
2	1	4	3
2	1	4	3
2	1	4	3
2	1	4	3
2	1	4	3
2	1	4	3
2	1	4	3
2	1	4	3
2	2	4	3
2	2	4	3
2	2	4	3
2	2	4	3
2	2	4	3
2	2	4	3
2	2	4	4
3	2	4	4
3	2	4	4
3	2	4	4
3	2	4	4
3	2	4	4
3	2	4	4
3	2	5	4
3	2	5	4
3	2	5	4
3	2	5	4
3	2	5	4
3	2	5	4
3	2	5	4
3	2	5	4
3	2	5	4
3	2	5	5
3	2	5	5
3	2	5	5
3	2	5	5
3	2	5	5
3	2	5	5
3	3	5	5
3	3	5	5
3	3	5	5
3	3	5	5
3	3	5	5
3	3	5	5
3	3	6	5
3	3	6	6
4	3	6	6
4	3	6	6
4	3	6	6
4	3	6	6
4	3	6	6
4	3	6	6
4	3	6	6
4	3	6	6
4	3	6	6
4	3	6	6
4	3	6	6
4	3	6	6
4	3	6	6
4	3	6	6
4	3	6	6
4	3	6	7
4	3	6	7
4	3	6	7
4	3	6	7
4	3	6	7
4	3	6	7
4	3	6	7
4	4	6	7
4	4	6	7
5	4	6	7
5	4	6	7
5	4	7	7
5	4	7	8
5	4	7	8
5	4	7	8
5	4	7	8
5	4	7	8
5	4	7	9
5	4	7	9
5	4	7	10
5	4	7	10
5	4	7	10
5	4	7	10
5	4	7	10
5	4	7	10
5	4	7	10
5	4	7	10
5	4	7	11
5	4	7	11
5	4	7	11
5	5	7	12
5	5	7	12
5	5	8	12
5	5	8	13
5	5	8	14
5	5	8	16
5	5	8	17
5	5	8
5	5	8
5	5	8
5	5	8
5	5	8
6	5	8
6	5	8
6	5	9
6	5	9
6	5	9
6	5	9
6	5	9
6	5	9
6	5	9
6	6	9
6	6	9
6	6	9
6	6	9
6	6	9
6	6	9
6	6	9
6	6	9
6	6	9
6	6	9
6	6	9
6	6	9
6	6	10
6	6	10
6	6	10
6	6	10
6	6	10
6	6	10
6	6	10
7	6	10
7	6	10
7	6	10
7	7	10
7	7	10
7	7	10
7	7	10
7	7	10
7	7	10
7	7	10
7	7	10
7	7	11
7	7	11
7	7	11
7	7	11
7	7	11
7	7	11
7	8	11
7	8	11
7	8	11
7	8	11
7	8	11
7	8	11
7	8	11
7	8	11
7	8	12
7	8	12
7	8	12
7	8	12
7	9	12
7	9	12
7	9	12
7	9	12
7	9	12
8	9	12
8	9	13
8	9	13
8	9	13
8	9	13
8	9	13
8	9	13
8	10	14
8	10	14
8	10	14
8	10	14
8	10	14
8	10	14
8	10	14
8	10	14
8	11	14
8	12	14
8	12	14
8	13	14
8	13	15
9	14	15
9	15	15
9	16	15
9		16
9		16
9		16
9		16
9		16
9		17
9		18
9		20
9		21
10		33
10
10
10
10
10
11
11
11
11
11
11
11
11
12
12
12
12
