# Supplementary material for: PARP1 recruits DNA translocases to restrain DNA replication and facilitate DNA repair
Source: PLoS Genet. 2022 Dec 13;18(12):e1010545. doi: 10.1371/journal.pgen.1010545 (PMC9794062; doi:10.1371/journal.pgen.1010545)
Supplement: S12 Data — (XLSX) [file pgen.1010545.s035.xlsx]

## Sheet: HLTF&Biotin
HLTF/Biotin foci number
mock		0.01%MMS 1 hr
T24	T24+Olaparib	T24	T24+Olaparib				mock		0.01%MMS 1 hr
0	0	0	0				T24	T24+Olaparib	T24	T24+Olaparib
0	0	0	0			0	158	182	84	112
0	0	0	0			1~5	113	109	47	72
0	0	0	0			6~10	47	31	58	84
0	0	0	0			11~	11	1	146	86
0	0	0	0			total	328	322	334	353
0	0	0	0
0	0	0	0
0	0	0	0				mock		0.01%MMS 1 hr
0	0	0	0				T24	T24+Olaparib	T24	T24+Olaparib
0	0	0	0			0	0.481707	0.565217	0.251497	0.31728
0	0	0	0			1~5	0.344512	0.338509	0.140719	0.203966
0	0	0	0			6~10	0.143293	0.0962733	0.173653	0.23796
0	0	0	0			11~	0.0335366	0.00310559	0.437126	0.243626
0	0	0	0			total	328	322	334	353
0	0	0	0
0	0	0	0
0	0	0	0
0	0	0	0				mock		0.01%MMS 1 hr
0	0	0	0				T24	T24+Olaparib	T24	T24+Olaparib
0	0	0	0			11~	0.0335366	0.00310559	0.437126	0.243626
0	0	0	0			6~10	0.143293	0.0962733	0.173653	0.23796
0	0	0	0			1~5	0.344512	0.338509	0.140719	0.203966
0	0	0	0			0	0.481707	0.565217	0.251497	0.31728
0	0	0	0			total	328	322	334	353
0	0	0	0
0	0	0	0
0	0	0	0
0	0	0	0
0	0	0	0
0	0	0	0
0	0	0	0
0	0	0	0
0	0	0	0
0	0	0	0
0	0	0	0
0	0	0	0
0	0	0	0
0	0	0	0
0	0	0	0
0	0	0	0
0	0	0	0
0	0	0	0
0	0	0	0
0	0	0	0
0	0	0	0
0	0	0	0
0	0	0	0
0	0	0	0
0	0	0	0
0	0	0	0
0	0	0	0
0	0	0	0
0	0	0	0
0	0	0	0
0	0	0	0
0	0	0	0
0	0	0	0
0	0	0	0
0	0	0	0
0	0	0	0
0	0	0	0
0	0	0	0
0	0	0	0
0	0	0	0
0	0	0	0
0	0	0	0
0	0	0	0
0	0	0	0
0	0	0	0
0	0	0	0
0	0	0	0
0	0	0	0
0	0	0	0
0	0	0	0
0	0	0	0
0	0	0	0
0	0	0	0
0	0	0	0
0	0	0	0
0	0	0	0
0	0	0	0
0	0	0	0
0	0	1	0
0	0	1	0
0	0	1	0
0	0	1	0
0	0	1	0
0	0	1	0
0	0	1	0
0	0	1	0
0	0	1	0
0	0	2	0
0	0	2	0
0	0	2	0
0	0	2	0
0	0	2	0
0	0	2	0
0	0	2	0
0	0	2	0
0	0	2	0
0	0	2	0
0	0	2	0
0	0	3	0
0	0	3	0
0	0	3	0
0	0	3	0
0	0	3	0
0	0	3	0
0	0	3	0
0	0	3	0
0	0	3	1
0	0	3	1
0	0	3	1
0	0	3	1
0	0	4	1
0	0	4	1
0	0	4	1
0	0	4	1
0	0	4	1
0	0	4	1
0	0	4	1
0	0	5	2
0	0	5	2
0	0	5	2
0	0	5	2
0	0	5	2
0	0	5	2
0	0	5	2
0	0	5	2
0	0	6	2
0	0	6	2
0	0	6	2
0	0	6	2
0	0	6	3
0	0	6	3
0	0	6	3
0	0	6	3
0	0	6	3
0	0	7	3
0	0	7	3
0	0	7	3
0	0	7	3
0	0	7	3
0	0	7	3
0	0	7	3
0	0	7	3
0	0	7	4
0	0	7	4
0	0	7	4
0	0	7	4
0	0	7	4
0	0	7	4
0	0	7	4
0	0	8	4
0	0	8	4
0	0	8	4
1	0	8	4
1	0	8	4
1	0	8	4
1	0	8	4
1	0	8	4
1	0	8	4
1	0	8	4
1	0	8	5
1	0	8	5
1	0	9	5
1	0	9	5
1	0	9	5
1	0	9	5
1	0	9	5
1	0	9	5
1	0	9	5
1	0	9	5
1	0	9	5
1	0	9	5
1	0	9	5
1	0	9	5
1	0	10	5
2	0	10	5
2	0	10	5
2	1	10	5
2	1	10	5
2	1	10	6
2	1	10	6
2	1	10	6
2	1	10	6
2	1	10	6
2	1	11	6
2	1	11	6
2	1	11	6
2	1	11	6
2	1	11	6
2	1	11	6
2	1	11	7
2	1	11	7
2	2	11	7
3	2	11	7
3	2	11	7
3	2	11	7
3	2	12	7
3	2	12	7
3	2	12	7
3	2	12	7
3	2	12	7
3	2	12	7
3	2	12	7
3	2	12	7
3	2	12	7
3	2	12	7
3	2	12	7
3	2	12	7
3	2	12	7
3	2	12	7
3	2	12	7
3	2	13	7
3	2	13	7
3	2	13	7
3	2	13	8
3	2	14	8
3	2	14	8
3	2	14	8
3	2	14	8
3	2	14	8
3	2	14	8
3	2	14	8
3	3	14	8
4	3	14	8
4	3	14	8
4	3	14	8
4	3	14	8
4	3	15	9
4	3	15	9
4	3	15	9
4	3	15	9
4	3	15	9
4	3	15	9
4	3	15	9
4	3	15	9
4	3	15	9
4	3	15	9
4	3	15	9
4	3	15	9
4	3	16	9
4	3	16	9
4	4	16	9
4	4	16	9
4	4	16	9
4	4	16	9
4	4	16	9
4	4	16	9
4	4	17	9
5	4	17	9
5	4	17	9
5	4	17	9
5	4	17	10
5	4	17	10
5	4	17	10
5	4	18	10
5	4	18	10
5	4	18	10
5	4	18	10
5	4	18	10
5	4	18	10
5	4	18	10
5	4	18	10
5	4	18	10
5	4	18	11
5	4	18	11
5	4	19	11
6	4	19	11
6	4	19	11
6	4	19	11
6	4	19	11
6	5	19	11
6	5	20	11
6	5	20	11
6	5	20	11
6	5	20	11
6	5	20	11
6	5	20	11
6	5	20	11
6	5	20	12
6	5	20	12
7	5	20	12
7	5	21	12
7	5	21	12
7	5	21	12
7	5	21	12
7	5	21	12
7	6	21	12
7	6	21	12
7	6	22	12
8	6	22	12
8	6	22	12
8	6	22	12
8	6	22	12
8	6	23	12
8	6	23	12
8	6	23	12
8	7	23	12
8	7	23	12
8	7	24	12
8	7	24	12
8	7	24	13
8	7	24	13
8	7	24	13
8	7	24	13
9	7	25	13
9	7	25	13
9	7	25	13
9	8	26	14
9	8	26	14
9	8	27	14
10	8	27	14
10	9	27	14
10	9	27	14
11	9	27	14
11	9	27	14
12	9	28	14
13	10	29	14
13	13	29	14
14		30	15
14		30	15
15		30	15
15		30	15
16		31	15
18		32	15
		35	15
		36	15
		38	15
		42	16
		46	16
		48	16
			16
			16
			16
			16
			16
			16
			16
			17
			17
			17
			18
			18
			18
			18
			18
			18
			19
			20
			20

## Sheet: SHPRH&Biotin
SHPRH/Biotin foci number
mock		0.01%MMS 1 hr
T24	T24+Olaparib	T24	T24+Olaparib				mock		0.01%MMS 1 hr
0	0	0	0				T24	T24+Olaparib	T24	T24+Olaparib
0	0	0	0			0	144	152	2	39
0	0	1	0			1~5	105	142	97	132
0	0	1	0			6~10	60	46	71	95
0	0	1	0			11~	19	4	115	41
0	0	1	0			total	328	344	285	307
0	0	1	0
0	0	1	0
0	0	1	0				mock		0.01%MMS 1 hr
0	0	1	0				T24	T24+Olaparib	T24	T24+Olaparib
0	0	1	0			0	0.439024	0.44186	0.00701754	0.127036
0	0	2	0			1~5	0.320122	0.412791	0.340351	0.429967
0	0	2	0			6~10	0.182927	0.133721	0.249123	0.309446
0	0	2	0			11~	0.0579268	0.0116279	0.403509	0.13355
0	0	2	0			total	328	344	285	307
0	0	2	0
0	0	2	0
0	0	2	0
0	0	2	0				mock		0.01%MMS 1 hr
0	0	2	0				T24	T24+Olaparib	T24	T24+Olaparib
0	0	2	0			11~	0.0334347	0.00309598	0.435821	0.242938
0	0	2	0			6~10	0.142857	0.0959752	0.173134	0.237288
0	0	2	0			1~5	0.343465	0.337461	0.140299	0.20339
0	0	2	0			0	0.480243	0.563467	0.250746	0.316384
0	0	2	0			total	328	344	285	307
0	0	3	0
0	0	3	0
0	0	3	0
0	0	3	0
0	0	3	0
0	0	3	0
0	0	3	0
0	0	3	0
0	0	3	0
0	0	3	0
0	0	3	0
0	0	3	0
0	0	3	0
0	0	3	0
0	0	3	1
0	0	3	1
0	0	3	1
0	0	3	1
0	0	3	1
0	0	3	1
0	0	3	1
0	0	3	1
0	0	3	1
0	0	3	1
0	0	3	1
0	0	3	1
0	0	3	1
0	0	3	1
0	0	3	1
0	0	3	1
0	0	3	1
0	0	3	1
0	0	4	2
0	0	4	2
0	0	4	2
0	0	4	2
0	0	4	2
0	0	4	2
0	0	4	2
0	0	4	2
0	0	4	2
0	0	4	2
0	0	4	2
0	0	4	2
0	0	4	2
0	0	4	2
0	0	4	2
0	0	4	2
0	0	4	2
0	0	4	2
0	0	4	2
0	0	5	2
0	0	5	2
0	0	5	2
0	0	5	2
0	0	5	2
0	0	5	2
0	0	5	2
0	0	5	2
0	0	5	2
0	0	5	2
0	0	5	2
0	0	5	2
0	0	5	2
0	0	5	2
0	0	5	3
0	0	5	3
0	0	5	3
0	0	5	3
0	0	5	3
0	0	5	3
0	0	5	3
0	0	5	3
0	0	5	3
0	0	6	3
0	0	6	3
0	0	6	3
0	0	6	3
0	0	6	3
0	0	6	3
0	0	6	3
0	0	6	3
0	0	6	3
0	0	6	3
0	0	6	3
0	0	6	3
0	0	6	3
0	0	7	3
0	0	7	3
0	0	7	3
0	0	7	3
0	0	7	3
0	0	7	3
0	0	7	3
0	0	7	4
0	0	7	4
0	0	7	4
0	0	7	4
0	0	7	4
0	0	7	4
0	0	7	4
0	0	7	4
0	0	7	4
0	0	7	4
0	0	7	4
0	0	7	4
0	0	7	4
0	0	7	4
0	0	7	4
0	0	7	4
0	0	7	4
0	0	7	4
0	0	7	4
0	0	7	4
0	0	7	4
0	0	8	4
0	0	8	4
0	0	8	5
0	0	8	5
1	0	8	5
1	0	8	5
1	0	8	5
1	0	8	5
1	0	8	5
1	0	8	5
1	0	8	5
1	0	8	5
1	1	8	5
1	1	8	5
2	1	8	5
2	1	8	5
2	1	8	5
2	1	8	5
2	1	8	5
2	1	9	5
2	1	9	5
2	1	9	5
2	1	9	5
2	1	9	5
2	1	9	5
2	2	9	5
2	2	9	5
2	2	10	5
2	2	10	5
2	2	10	5
2	2	11	5
2	2	11	6
2	2	11	6
2	2	11	6
2	2	11	6
2	2	11	6
2	2	11	6
3	2	11	6
3	2	11	6
3	2	11	6
3	2	12	6
3	2	12	6
3	2	12	6
3	2	12	6
3	2	12	6
3	2	12	6
3	2	12	6
3	2	12	6
3	2	12	6
3	2	12	6
3	2	12	6
3	2	12	6
3	2	12	6
3	2	12	6
3	2	12	6
3	3	12	6
3	3	12	6
3	3	12	7
3	3	13	7
3	3	13	7
3	3	13	7
3	3	13	7
3	3	13	7
3	3	13	7
3	3	13	7
3	3	14	7
4	3	14	7
4	3	14	7
4	3	14	7
4	3	14	7
4	3	14	7
4	3	14	7
4	3	14	7
4	3	14	7
4	3	14	7
4	3	14	7
4	3	14	7
4	3	14	7
4	3	14	8
4	3	14	8
4	3	14	8
4	3	15	8
4	3	15	8
4	3	15	8
4	3	15	8
4	3	15	8
4	3	15	8
4	3	15	8
4	3	15	8
5	3	16	8
5	3	16	8
5	3	16	8
5	3	16	8
5	3	16	8
5	4	16	8
5	4	16	8
5	4	16	9
5	4	16	9
5	4	16	9
5	4	16	9
5	4	16	9
5	4	16	9
5	4	16	9
5	4	17	9
5	4	17	9
5	4	17	9
5	4	17	9
5	4	17	9
5	4	17	9
6	4	17	9
6	4	17	9
6	4	18	9
6	4	18	9
6	4	18	10
6	4	18	10
6	4	18	10
6	4	19	10
6	4	19	10
6	4	19	10
6	4	19	10
6	4	19	10
6	4	20	10
6	4	20	10
6	4	20	10
6	5	20	10
6	5	20	10
6	5	20	11
7	5	20	11
7	5	20	11
7	5	20	11
7	5	20	11
7	5	21	11
7	5	21	11
7	5	21	11
7	5	21	12
7	5	21	12
7	5	22	12
7	5	22	12
7	5	22	12
7	5	23	12
7	5	23	12
7	5	24	12
7	5	25	12
7	5	26	12
7	5	29	13
7	5		13
7	5		14
8	5		14
8	5		14
8	5		14
8	5		14
8	5		14
8	5		14
8	5		14
8	6		15
8	6		15
8	6		15
9	6		15
9	6		15
9	6		16
9	6		16
9	6		16
9	6		16
9	6		16
10	6		16
10	6		17
10	6		20
10	6
10	6
11	6
11	6
11	7
11	7
11	7
11	7
12	7
12	7
12	7
12	7
12	7
12	7
12	7
12	7
12	7
14	7
15	8
15	8
19	8
	8
	8
	9
	9
	9
	9
	9
	9
	9
	9
	9
	10
	11
	11
	12
	13
