# Supplementary material for: PARP1 recruits DNA translocases to restrain DNA replication and facilitate DNA repair
Source: PLoS Genet. 2022 Dec 13;18(12):e1010545. doi: 10.1371/journal.pgen.1010545 (PMC9794062; doi:10.1371/journal.pgen.1010545)
Supplement: S13 Data — (XLSX) [file pgen.1010545.s036.xlsx]

## Sheet: PARP1&translocase (UV)
PARP1/translocases foci number
MOCK				UV
PARP1&HLTF	PARP1&SHPRH	PARP1&ZRANB3	PARP1&SMARCAL1	PARP1&HLTF	PARP1&SHPRH	PARP1&ZRANB3	PARP1&SMARCAL1				T24
0	0	0	0	0	0	0	0				PARP1&HLTF		PARP1&SHPRH		PARP1&ZRANB3		PARP1&SMARCAL1
0	0	0	0	0	0	0	0				mock	UV	mock	UV	mock	UV	mock	UV
0	0	0	0	0	0	0	0			0	13	23	98	29	255	217	213	194
0	0	0	0	0	0	0	0			1~5	214	140	174	179	62	107	66	105
0	0	0	0	0	0	0	0			6~10	79	114	1	16	0	0	0	1
0	0	0	0	0	0	0	0			11~	7	43	0	0	0	0	0	0
0	0	0	0	0	0	0	0			Total	313	320	273	224	317	324	279	300
0	0	0	0	0	0	0	0
0	0	0	0	0	0	0	0
0	0	0	0	0	0	0	0
0	0	0	0	0	0	0	0				T24
0	0	0	0	0	0	0	0				PARP1&HLTF		PARP1&SHPRH		PARP1&ZRANB3		PARP1&SMARCAL1
0	0	0	0	0	0	0	0				mock	UV	mock	UV	mock	UV	mock	UV
1	0	0	0	0	0	0	0			0	0.0415335	0.071875	0.358974	0.129464	0.804416	0.669753	0.763441	0.646667
1	0	0	0	0	0	0	0			1~5	0.683706	0.4375	0.637363	0.799107	0.195584	0.330247	0.236559	0.35
1	0	0	0	0	0	0	0			6~10	0.252396	0.35625	0.003663	0.0714286	0	0	0	0.00333333
1	0	0	0	0	0	0	0			11~	0.0223642	0.134375	0	0	0	0	0	0
1	0	0	0	0	0	0	0			Total	313	320	273	224	317	324	279	300
1	0	0	0	0	0	0	0
1	0	0	0	0	0	0	0
1	0	0	0	0	0	0	0
1	0	0	0	0	0	0	0				T24
1	0	0	0	0	0	0	0				PARP1&HLTF		PARP1&SHPRH		PARP1&ZRANB3		PARP1&SMARCAL1
1	0	0	0	1	0	0	0				mock	UV	mock	UV	mock	UV	mock	UV
1	0	0	0	1	0	0	0			11~	0.0223642	0.134375	0	0	0	0	0	0
1	0	0	0	1	0	0	0			6~10	0.252396	0.35625	0.003663	0.0714286	0	0	0	0.00333333
1	0	0	0	1	0	0	0			1~5	0.683706	0.4375	0.637363	0.799107	0.195584	0.330247	0.236559	0.35
1	0	0	0	1	0	0	0			0	0.0415335	0.071875	0.358974	0.129464	0.804416	0.669753	0.763441	0.646667
1	0	0	0	1	0	0	0			Total	313	320	273	224	317	324	279	300
1	0	0	0	1	1	0	0
1	0	0	0	1	1	0	0
1	0	0	0	1	1	0	0
1	0	0	0	1	1	0	0
1	0	0	0	1	1	0	0
1	0	0	0	1	1	0	0
1	0	0	0	1	1	0	0
1	0	0	0	1	1	0	0
1	0	0	0	1	1	0	0
2	0	0	0	1	1	0	0
2	0	0	0	1	1	0	0
2	0	0	0	1	1	0	0
2	0	0	0	1	1	0	0
2	0	0	0	1	1	0	0
2	0	0	0	1	1	0	0
2	0	0	0	2	1	0	0
2	0	0	0	2	1	0	0
2	0	0	0	2	1	0	0
2	0	0	0	2	1	0	0
2	0	0	0	2	1	0	0
2	0	0	0	2	1	0	0
2	0	0	0	2	1	0	0
2	0	0	0	2	1	0	0
2	0	0	0	2	1	0	0
2	0	0	0	2	1	0	0
2	0	0	0	2	1	0	0
2	0	0	0	2	1	0	0
2	0	0	0	2	1	0	0
2	0	0	0	2	1	0	0
2	0	0	0	2	1	0	0
2	0	0	0	2	1	0	0
2	0	0	0	2	1	0	0
2	0	0	0	2	1	0	0
2	0	0	0	2	1	0	0
2	0	0	0	2	1	0	0
2	0	0	0	2	1	0	0
2	0	0	0	2	1	0	0
2	0	0	0	2	1	0	0
2	0	0	0	2	1	0	0
2	0	0	0	2	1	0	0
2	0	0	0	2	1	0	0
2	0	0	0	2	1	0	0
2	0	0	0	3	1	0	0
2	0	0	0	3	1	0	0
2	0	0	0	3	1	0	0
2	0	0	0	3	1	0	0
2	0	0	0	3	2	0	0
2	0	0	0	3	2	0	0
2	0	0	0	3	2	0	0
2	0	0	0	3	2	0	0
2	0	0	0	3	2	0	0
2	0	0	0	3	2	0	0
2	0	0	0	3	2	0	0
2	0	0	0	3	2	0	0
2	0	0	0	3	2	0	0
2	0	0	0	3	2	0	0
2	0	0	0	3	2	0	0
2	0	0	0	3	2	0	0
2	0	0	0	3	2	0	0
3	0	0	0	3	2	0	0
3	0	0	0	3	2	0	0
3	0	0	0	3	2	0	0
3	0	0	0	3	2	0	0
3	0	0	0	3	2	0	0
3	0	0	0	3	2	0	0
3	0	0	0	3	2	0	0
3	0	0	0	3	2	0	0
3	0	0	0	3	2	0	0
3	0	0	0	3	2	0	0
3	1	0	0	3	2	0	0
3	1	0	0	3	2	0	0
3	1	0	0	3	2	0	0
3	1	0	0	3	2	0	0
3	1	0	0	3	2	0	0
3	1	0	0	3	2	0	0
3	1	0	0	3	2	0	0
3	1	0	0	3	2	0	0
3	1	0	0	3	2	0	0
3	1	0	0	4	2	0	0
3	1	0	0	4	2	0	0
3	1	0	0	4	2	0	0
3	1	0	0	4	2	0	0
3	1	0	0	4	2	0	0
3	1	0	0	4	2	0	0
3	1	0	0	4	2	0	0
3	1	0	0	4	2	0	0
3	1	0	0	4	2	0	0
3	1	0	0	4	2	0	0
3	1	0	0	4	2	0	0
3	1	0	0	4	2	0	0
3	1	0	0	4	2	0	0
3	1	0	0	4	2	0	0
3	1	0	0	4	2	0	0
3	1	0	0	4	2	0	0
3	1	0	0	4	2	0	0
3	1	0	0	4	2	0	0
3	1	0	0	4	2	0	0
3	1	0	0	4	2	0	0
3	1	0	0	4	2	0	0
3	1	0	0	4	2	0	0
3	1	0	0	4	3	0	0
3	1	0	0	4	3	0	0
3	1	0	0	4	3	0	0
3	1	0	0	4	3	0	0
3	1	0	0	4	3	0	0
3	1	0	0	4	3	0	0
3	1	0	0	4	3	0	0
3	1	0	0	4	3	0	0
3	1	0	0	4	3	0	0
3	1	0	0	4	3	0	0
3	1	0	0	5	3	0	0
3	1	0	0	5	3	0	0
3	1	0	0	5	3	0	0
3	1	0	0	5	3	0	0
3	1	0	0	5	3	0	0
3	1	0	0	5	3	0	0
3	1	0	0	5	3	0	0
3	1	0	0	5	3	0	0
3	1	0	0	5	3	0	0
3	1	0	0	5	3	0	0
3	1	0	0	5	3	0	0
3	1	0	0	5	3	0	0
4	1	0	0	5	3	0	0
4	1	0	0	5	3	0	0
4	1	0	0	5	3	0	0
4	1	0	0	5	3	0	0
4	1	0	0	5	3	0	0
4	1	0	0	5	3	0	0
4	1	0	0	5	3	0	0
4	1	0	0	5	3	0	0
4	1	0	0	5	3	0	0
4	1	0	0	5	3	0	0
4	1	0	0	5	3	0	0
4	1	0	0	5	3	0	0
4	1	0	0	6	3	0	0
4	1	0	0	6	3	0	0
4	1	0	0	6	3	0	0
4	1	0	0	6	3	0	0
4	1	0	0	6	3	0	0
4	1	0	0	6	3	0	0
4	1	0	0	6	3	0	0
4	1	0	0	6	4	0	0
4	1	0	0	6	4	0	0
4	1	0	0	6	4	0	0
4	1	0	0	6	4	0	0
4	1	0	0	6	4	0	0
4	1	0	0	6	4	0	0
4	2	0	0	6	4	0	0
4	2	0	0	6	4	0	0
4	2	0	0	6	4	0	0
4	2	0	0	6	4	0	0
4	2	0	0	6	4	0	0
4	2	0	0	6	4	0	0
4	2	0	0	6	4	0	0
4	2	0	0	6	4	0	0
4	2	0	0	6	4	0	0
4	2	0	0	6	4	0	0
4	2	0	0	6	4	0	0
4	2	0	0	6	4	0	0
4	2	0	0	6	4	0	0
4	2	0	0	6	4	0	0
4	2	0	0	6	4	0	0
4	2	0	0	6	4	0	0
4	2	0	0	6	4	0	0
4	2	0	0	6	4	0	0
4	2	0	0	6	4	0	1
4	2	0	0	6	4	0	1
4	2	0	0	6	4	0	1
4	2	0	0	6	4	0	1
4	2	0	0	6	5	0	1
5	2	0	0	6	5	0	1
5	2	0	0	6	5	0	1
5	2	0	0	6	5	0	1
5	2	0	0	6	5	0	1
5	2	0	0	6	5	0	1
5	2	0	0	6	5	0	1
5	2	0	0	6	5	0	1
5	2	0	0	7	5	0	1
5	2	0	0	7	5	0	1
5	2	0	0	7	6	0	1
5	2	0	0	7	6	0	1
5	2	0	0	7	6	0	1
5	2	0	0	7	6	0	1
5	2	0	0	7	6	0	1
5	2	0	1	7	6	0	1
5	2	0	1	7	6	0	1
5	2	0	1	7	6	0	1
5	2	0	1	7	7	0	1
5	2	0	1	7	7	1	1
5	2	0	1	7	7	1	1
5	2	0	1	7	7	1	1
5	2	0	1	7	7	1	1
5	2	0	1	7	7	1	1
5	2	0	1	7	7	1	1
5	2	0	1	7	9	1	1
5	2	0	1	7		1	1
5	2	0	1	7		1	1
5	2	0	1	7		1	1
6	2	0	1	7		1	1
6	2	0	1	7		1	1
6	2	0	1	7		1	1
6	2	0	1	7		1	1
6	2	0	1	7		1	1
6	2	0	1	7		1	1
6	2	0	1	7		1	1
6	3	0	1	8		1	1
6	3	0	1	8		1	1
6	3	0	1	8		1	1
6	3	0	1	8		1	1
6	3	0	1	8		1	1
6	3	0	1	8		1	1
6	3	0	1	8		1	1
6	3	0	1	8		1	1
6	3	0	1	8		1	1
6	3	0	1	8		1	1
6	3	0	1	8		1	1
6	3	0	1	8		1	1
6	3	0	1	8		1	1
6	3	0	1	8		1	1
6	3	0	1	8		1	1
6	3	0	1	9		1	1
6	3	0	1	9		1	1
6	3	0	1	9		1	1
6	3	0	1	9		1	1
6	3	0	1	9		1	1
6	3	0	1	9		1	1
6	3	1	1	9		1	1
6	4	1	1	9		1	1
6	4	1	1	9		1	1
6	4	1	1	9		1	1
6	4	1	1	9		1	1
6	4	1	1	9		1	1
6	4	1	1	9		1	1
6	4	1	1	9		1	1
6	4	1	1	9		1	2
6	4	1	2	9		1	2
7	4	1	2	9		1	2
7	4	1	2	9		1	2
7	4	1	2	9		1	2
7	4	1	2	10		1	2
7	4	1	2	10		1	2
7	5	1	2	10		1	2
7	5	1	2	10		1	2
7	7	1	2	10		1	2
7		1	2	10		1	2
7		1	2	10		1	2
7		1	2	10		1	2
7		1	3	10		1	2
7		1	3	11		1	2
7		1	5	11		1	2
7		1		11		2	2
7		1		11		2	2
7		1		11		2	3
7		1		11		2	3
7		1		11		2	3
7		1		11		2	3
8		1		11		2	3
8		1		11		2	3
8		1		12		2	3
8		1		12		2	3
8		1		12		2	3
8		1		12		2	3
8		1		12		2	3
8		1		12		2	3
9		1		12		2	4
9		1		12		2	4
9		1		12		2	4
9		1		12		2	4
9		1		12		2	4
9		1		12		2	5
9		1		13		2	7
9		2		13		2
10		2		13		2
10		2		13		2
10		2		14		2
10		2		14		2
10		2		14		2
11		2		14		2
11		2		14		2
11		2		14		2
11		2		14		2
12		2		14		3
12		2		15		3
13		2		15		3
		3		16		3
		3		17		3
		3		17		3
		3		18		3
				18		3
				19		3
				19		3
						3
						4
						4
						4
