# Supplementary material for: PARP1 recruits DNA translocases to restrain DNA replication and facilitate DNA repair
Source: PLoS Genet. 2022 Dec 13;18(12):e1010545. doi: 10.1371/journal.pgen.1010545 (PMC9794062; doi:10.1371/journal.pgen.1010545)
Supplement: S14 Data — (XLSX) [file pgen.1010545.s037.xlsx]

## Sheet: E, K
T24 MOCK			T24-HLTF KO MOCK			T24-ZRANB3 KO MOCK			T24-PARP1 KO MOCK
	Cy-5 intensity			Cy-5 intensity			Cy-5 intensity			Cy-5 intensity
1	21.19		1	25.86		1	11.98		1	8.11
2	10.65		2	21.51		2	14.17		2	9.41
3	10.69		3	18.86		3	20.99		3	29.3
4	26.94		4	6.11		4	22.38		4	10.77
5	15.8		5	12		5	19.48		5	13.09
6	14.49		6	32.04		6	17.14		6	7.14
7	21.95		7	41.36		7	16.93		7	14.51
8	24.78		8	10.29		8	22.76		8	16.64
9	20		9	7.04		9	22.73		9	13.41
10	13.57		10	10.71		10	19.86		10	14.47
11	9.76		11	36.66		11	16.81		11	19.51
12	19.13		12	27.13		12	17.98		12	32.39
13	16.4		13	7.34		13	20.84		13	13.2
14	14.61		14	12.59		14	24.81		14	6.97
15	17.85		15	15.91		15	29.34		15	8.87
16	14.69		16	14.21		16	27.13		16	8.21
17	7.82		17	20.69		17	13.62		17	6.09
18	10.58		18	17.66		18	9.79		18	11.84
19	20.16		19	15.79		19	21.59		19	29.57
20	30.9		20	18.78		20	10.74		20	27.04
21	18.06		21	21.93		21	15.13		21	18.58
22	14.79		22	19.79		22	10.8		22	18.83
23	17.53		23	20.35		23	14.68		23	14.97
24	22.02		24	16.25		24	11.18		24	11.62
25	20.8		25	14.22		25	23.51		25	19.88
26	27.64		26	10.43		26	22.24		26	19.2
27	12.3		27	12		27	20.61		27	10.79
28	14.49		28	22.92		28	25.78		28	21.34
29	20.31		29	23.88		29	8.62		29	38.36
30	6.24		30	22.93		30	8.37		30	14.56
31	16.86		31	31.26		31	9.23		31	16.33
32	20.31		32	17.88		32	28.26		32	13.25
33	18.65		33	21.2		33	10.17		33	29.3
34	31.72		34	8.87		34	5.05		34	16.17
35	7.95		35	26.65		35	5.43		35	8.32
36	7.36		36	18.68		36	19.99		36	13.01
37	11.11		37	17.95		37	14.78		37	29.31
38	26.56		38	29.29		38	21.72		38	15.21
39	23.82		39	16.88		39	15.44		39	7.27
40	11.81		40	13.42		40	16.86		40	11.65
41	2.66		41	26.21		41	27.59		41	17.49
42	26.19		42	18.93		42	24.97		42	16.55
43	2.9		43	18.54		43	27.61		43	12.19
44	3.41		44	19.27		44	24.49		44	13.11
45	10.16		45	20.93		45	18.17		45	9.3
46	17.19		46	19.17		46	9.45		46	23.96
47	13.77		47	11.61		47	12.34		47	7.83
48	31.32		48	13.78		48	15.08		48	16.24
49	10.32		49	12.65		49	9.39		49	10.69
50	14.35		50	31.67		50	9.59		50	10.52
51	9.64		51	15.79		51	6.01		51	21.59
52	9.72		52	30.86		52	19.02		52	18.28
53	13.3		53	29.34		53	6.02		53	18.27
54	14.48		54	18.79		54	10.38		54	19.21
55	14.84		55	27.15		55	4.65		55	20.58
56	13.94		56	22.56		56	8.76		56	17.08
57	15.4		57	12.4		57	16.76		57	7.13
58	21.54		58	9.61		58	20.33		58	7.1
59	26.7		59	13.28		59	16.59		59	15.06
60	19.65		60	22.23		60	15.74		60	6.24
61	19.09		61	25.06		61	22.02		61	8.27
62	24.21		62	28.31		62	19.95		62	13.89
63	19.7		63	17.46		63	5.91		63	32.15
64	23.01		64	10.75		64	4.76		64	27.19
65	16.45		65	15.3		65	11.03		65	19
66	24.98		66	14.76		66	11		66	9.62
67	18.75		67	3.27		67	8.55		67	31.74
68	16.21		68	6.84		68	15.16		68	14.97
69	17.78		69	9.81		69	12.55		69	13.62
70	24.89		70	9.67		70	20.94		70	27.01
71	7.03		71	13.24		71	20.35		71	11.83
72	18.85		72	12.79		72	14.85		72	15.91
73	18.48		73	23.26		73	16.83		73	28.93
74	20.66		74	25.79		74	21.86		74	5.41
75	16.32		75	6.23		75	14.26		75	15.18
76	8.83		76	15.84		76	25.06		76	10.75
77	9.07		77	17.49		77	9.26		77	10.26
78	27.66		78	20.73		78	14.93		78	8.09
79	24.26		79	12.31		79	8.31		79	12.58
80	26.79		80	28.13		80	11.38		80	30
81	18.98		81	28.3		81	8.98		81	14.77
82	22.69		82	19.87		82	10.7		82	15.33
83	10.61		83	38.02		83	18.95		83	14.41
84	9.56		84	22.09		84	12.76		84	15.82
85	11.96		85	15.8		85	21.76		85	12.54
86	23.23		86	24.69		86	16.73		86	15.41
87	9.92		87	22.3		87	9.97		87	14.7
88	17.55		88	22.78		88	7.09		88	8.24
89	16.66		89	25.57		89	15.44		89	11.45
90	18.16		90	19.69		90	12.36		90	8.96
91	13.16		91	22.91		91	16.3		91	7.25
92	19.91		92	9.1		92	16.13		92	10.24
93	20.96		93	20.78		93	14.66		93	11.5
94	12.94		94	5.84		94	12.12		94	13.4
95	17.78		95	9.39		95	4.35		95	15.24
96	15.48		96	24.25		96	10.95		96	13.92
97	16.14		97	14.65		97	27.94		97	17.47
98	11.83		98	13.61		98	17.2		98	17.53
99	11.47		99	13.49		99	24.66		99	16.09
100	13.81		100	11.88		100	10.72		100	41.88
101	5.44		101	12.54		101	13.81		101	35
102	9.18		102	4.67		102	18.55		102	32.25
103	10.73		103	16.39		103	21.68		103	26.71
104	25.31		104	23		104	22.63		104	29.14
105	11.73		105	15.52		105	20.32		105	33.6
106	15		106	13.63		106	5.88		106	24.5
107	18.12		107	9.05		107	10.34		107	9.01
108	11.92		108	7.39		108	19.36		108	12.88
109	13.46		109	7.56		109	14.78		109	15.33
110	17.7		110	4.99		110	15.93		110	13.95
111	18.54		111	14.69		111	17.24		111	19.74
112	12.33		112	13.37		112	15.07		112	20.09
113	20.94		113	6.43		113	10.95		113	15.1
114	7.99		114	7		114	14.3		114	15.1
115	8.98		115	14.32		115	17.38		115	14.68
116	14.94		116	11.52		116	11.64		116	21.78
117	9.39		117	10.18		117	15.86		117	7.35
118	11.39		118	5.64		118	22.3		118	9.83
119	23.41		119	6.72		119	23.68		119	12.25
120	29.03		120	4.27		120	19.96		120	15.33

## Sheet: F
T24 50uM HU			T24-PARP1 KO 50uM HU
	Cy-5 intensity			Cy-5 intensity
1	7.473		1	36.677
2	26.468		2	55.956
3	28.514		3	45.257
4	20.742		4	67.77
5	32.91		5	49.453
6	42.187		6	30.735
7	33.603		7	44.997
8	58.185		8	39.501
9	40.991		9	45.406
10	35.697		10	23.284
11	45.305		11	38.377
12	33.205		12	32.979
13	27.634		13	48.389
14	32.313		14	63.2203
15	32.857		15	53.498
16	85.969		16	50.073
17	46.78		17	34.69
18	53.014		18	49.556
19	22.538		19	40.225
20	35.483		20	54.394
21	27.071		21	28.266
22	69.441		22	41.076
23	40.096		23	39.997
24	35.557		24	56.859
25	37.167		25	44.517
26	10.696		26	47.245
27	41.611		27	33.363
28	32.031		28	59.397
29	63.456		29	40.709
30	13.681		30	14.676
31	35.886		31	42.206
32	28.854		32	47.431
33	26.181		33	91.805
34	31.862		34	81.086
35	48.099		35	17.604
36	60.351		36	17.664
37	33.425		37	15.474
38	46.209		38	54.331
39	22.14		39	56.291
40	39.501		40	38.556
41	10.457		41	32.115
42	33.238		42	9.94
43	38.402		43	15.134
44	30.312		44	32.901
45	25.053		45	33.111
46	12.993		46	54.065
47	37.739		47	55.234
48	43.652		48	45.642
49	26.744		49	50.508
50	20.915		50	42.604
51	8.363		51	42.066
52	24.54		52	38.984
53	36.325		53	44.775
54	49.901		54	47.532
55	53.693		55	42.165
56	38.462		56	57.311
57	42.998		57	50.756
58	16.069		58	39.185
59	20.059		59	46.13
60	59.71		60	54.605
61	58.126		61	44
62	44.656		62	44.209
63	29.461		63	29.826
64	40.47		64	39.84
65	8.745		65	39.214
66	27.417		66	14.249
67	23.651		67	13.635
68	17.227		68	25.256
69	19.951		69	26.16
70	28.766		70	16.047
71	20.761		71	9.982
72	14.921		72	30.058
73	56.74		73	25.682
74	44.218		74	41.345
75	49.49		75	42.927
76	46.099		76	34.035
77	11.933		77	19.949
78	28.139		78	18.882
79	25.816		79	15
80	41.893		80	38.137
81	44.119		81	49.534
82	65.615		82	48.087
83	38.258		83	59.909
84	41.507		84	57.198
85	29.52		85	57.713
86	58.249		86	54.155
87	37.945		87	62.653
88	52.218		88	83.003
89	29.284		89	26.513
90	66.164		90	20.905
91	65.916		91	48.087
92	43.955		92	59.909
93	35.029		93	45.104
94	35.759		94	34.706
95	41.383		95	43.385
96	36.68		96	51.408
97	38.222		97	64.24
98	30.322		98	76.584
99	9.365		99	78.672
100	30.396		100	75.346
101	32.659		101	66.792
102	39.384		102	61.221
103	27.45		103	53.632
104	25.533		104	59.926
105	15.499		105	69.305
106	31.457		106	69.667
107	29.571		107	68.358
108	24.726		108	60.419
109	8.203		109	43.255
110	18.218		110	50.419
111	31.714		111	29.524
112	29.07		112	21.818
113	42.823		113	34.554
114	44.494		114	33.196
115	36.821		115	33.256
116	35.132		116	52.853
117	28.76		117	42.564
118	53.321		118	33.825
119	52.416		119	35.895
120	14.986		120	53.382

## Sheet: L
T24 50uM HU			T24 HLTF KO 50uM HU			T24 ZRANB3 KO 50uM HU
	Cy-5 intensity			Cy-5 intensity			Cy-5 intensity
1	65.692		1	109.849		1	95.266
2	71.71		2	39.607		2	56.77
3	82.757		3	117.949		3	74.613
4	54.843		4	134.195		4	89.158
5	78.273		5	121.435		5	68.472
6	75.409		6	116.152		6	110.077
7	37.956		7	107.847		7	80.385
8	46.167		8	73.258		8	81.001
9	39.375		9	113.482		9	117.908
10	30.718		10	87.441		10	101.583
11	34.183		11	80.506		11	64.585
12	61.994		12	120.236		12	82.896
13	38.439		13	126.603		13	68.635
14	69.195		14	114.462		14	81.34
15	48.401		15	128.708		15	85.602
16	45.996		16	117.431		16	131.168
17	60.807		17	119.762		17	68.499
18	19.577		18	80.763		18	88.235
19	76.87		19	100.441		19	78.925
20	59.747		20	87.796		20	87.938
21	47.274		21	102.869		21	58.493
22	76.122		22	80.763		22	89.326
23	80.622		23	14.429		23	27.022
24	65.537		24	44.391		24	60.399
25	15.555		25	80.989		25	117.302
26	76.757		26	20.819		26	86.495
27	17.453		27	94.919		27	108.259
28	16.343		28	115.865		28	103.287
29	28.104		29	97.54		29	107.443
30	104.679		30	81.719		30	18.895
31	88.519		31	71.418		31	49.551
32	25.874		32	52.867		32	95.222
33	65.731		33	31.032		33	132.986
34	65.107		34	23.06		34	175.262
35	54.811		35	34.845		35	106.486
36	27.765		36	76.131		36	104.68
37	33.375		37	108.907		37	54.507
38	89.514		38	132.629		38	145.29
39	73.533		39	104.437		39	136.583
40	30.253		40	146.357		40	108.144
41	35.302		41	82.841		41	93.63
42	57.511		42	136.615		42	117.901
43	86.686		43	102.398		43	100.858
44	74.648		44	106.15		44	84.857
45	59.473		45	13.604		45	103.573
46	46.892		46	108.087		46	119.907
47	56.586		47	117.501		47	127.075
48	69.432		48	29.04		48	99.553
49	68.6		49	123.642		49	81.569
50	49.463		50	124.438		50	64.839
51	80.44		51	138.403		51	106.547
52	56.614		52	140.988		52	98.588
53	59.887		53	82.693		53	63.647
54	63.055		54	52.896		54	26.569
55	43.065		55	92.214		55	89.026
56	67.503		56	103.515		56	100.691
57	67.419		57	105.747		57	76.483
58	64.184		58	84.536		58	141.654
59	88.368		59	90.176		59	117.302
60	55.113		60	49.839		60	86.495
61	52.532		61	59.691		61	109.666
62	50		62	91.547		62	55.831
63	49.61		63	96.237		63	109.39
64	68.411		64	132.845		64	134.425
65	84.029		65	113.543		65	123.771
66	92.353		66	121.57		66	73.923
67	87.485		67	162.026		67	114.9
68	74.296		68	146.022		68	23.031
69	68.38		69	96.762		69	89.326
70	90.888		70	135.756		70	68.214
71	107.975		71	85.159		71	79.13
72	58.182		72	73.699		72	62.355
73	65.488		73	82.415		73	62.445
74	93.457		74	114.33		74	90.226
75	86.6		75	35.247		75	120.995
76	43.249		76	50.308		76	125.537
77	43.15		77	40.447		77	128.381
78	95.626		78	78.72		78	113.69
79	31.84		79	109.175		79	102.457
80	94.05		80	95.035		80	124.224
81	56.712		81	109.812		81	85.485
82	54.509		82	80.677		82	92.546
83	63.347		83	140.259		83	121.949
84	86.34		84	88.579		84	123.771
85	46.832		85	116.7		85	165.634
86	106.02		86	124.269		86	130.041
87	42.456		87	124.349		87	153.791
88	57.356		88	74.04		88	139.583
89	12.822		89	49.026		89	120.893
90	19.291		90	98.78		90	81.089
91	82.379		91	67.229		91	85.379
92	40.118		92	89.426		92	107.708
93	51.864		93	21.652		93	135.425
94	52.152		94	119.674		94	55.831
95	75.847		95	69.231		95	109.666
96	41.344		96	98.734		96	109.39
97	90.121		97	83.78		97	73.168
98	87.56		98	77.815		98	70.942
99	68.304		99	52.932		99	87.221
100	84.557		100	144.179		100	27.299
101	65.925		101	51.962		101	48.005
102	64.858		102	61.074		102	54.946
103	59.194		103	91.526		103	109.772
104	75.937		104	72.588		104	119.804
105	53.747		105	56.104		105	40.261
106	86.606		106	28.042		106	143.147
107	87.241		107	56.405		107	37.652
108	67.097		108	22.922		108	67.222
109	92.308		109	65.857		109	71.848
110	67.321		110	49.86		110	143.147
111	36.935		111	67.776		111	51.65
112	41.52		112	91.133		112	106.155
113	79.842		113	76.314		113	89.435
114	100.325		114	121.377		114	151.034
115	69.605		115	28.357		115	70.293
116	57.681		116	104.966		116	29.762
117	87.241		117	86.899		117	52.238
118	30.83		118	118.511		118	20.823
119	60.457		119	107.039		119	61.158
120	34.722		120	62.58		120	97.472

## Sheet: G, M
T24 0.01% MMS 1hr			T24 HLTF KO 0.01% MMS 1hr			T24 ZRANB3 KO 0.01% MMS 1hr			T24 PARP1 KO 0.01% MMS 1hr
	Cy-5 intensity			Cy-5 intensity			Cy-5 intensity			Cy-5 intensity
1	30.868		1	56.969		1	38.176		1	32.336
2	49.232		2	60.944		2	7.694		2	24.064
3	27.686		3	51.94		3	9.376		3	46.09
4	66.512		4	37.324		4	36.679		4	32.449
5	60.304		5	51.136		5	41.389		5	29.18
6	70.311		6	59.719		6	46.872		6	34.861
7	11.648		7	29.117		7	32.554		7	29.168
8	32.223		8	36.846		8	38.74		8	47.854
9	49.547		9	24.278		9	34.467		9	25.916
10	40.474		10	30.804		10	49.191		10	57.062
11	43.119		11	66.209		11	50.907		11	56.067
12	64.654		12	55.601		12	45.469		12	36.25
13	41.056		13	52.557		13	32.236		13	24.635
14	47.254		14	57.138		14	30.605		14	19.185
15	33.445		15	60.815		15	10.399		15	39.849
16	50.035		16	44.559		16	37.879		16	31.896
17	38.993		17	64.242		17	18.575		17	29.265
18	56.082		18	54.346		18	41.311		18	33.268
19	77.612		19	52.332		19	13.854		19	43.236
20	61.766		20	28.277		20	18.06		20	36.78
21	51.909		21	57.903		21	34.461		21	31.029
22	37.945		22	26.901		22	31.429		22	19.59
23	55.368		23	62.795		23	25.894		23	17.759
24	55.789		24	33.48		24	16.868		24	20.526
25	45.761		25	24.52		25	54.638		25	26.127
26	34.192		26	40.676		26	7.398		26	41.581
27	49.728		27	37.128		27	6.441		27	57.897
28	44.703		28	66.087		28	12.813		28	13.011
29	67.309		29	37.017		29	5.352		29	14.502
30	42.789		30	21.844		30	50.133		30	15.282
31	78.54		31	28.273		31	39.921		31	18.172
32	66.132		32	49.991		32	30.128		32	35.47
33	68.79		33	41.551		33	20.925		33	49.219
34	48.378		34	36.666		34	68.347		34	43.766
35	64.665		35	28.203		35	14.673		35	40.789
36	61.763		36	11.534		36	47.081		36	33.21
37	57.267		37	15.244		37	40.998		37	48.546
38	43.729		38	45.913		38	83.168		38	69.452
39	38.043		39	41.243		39	90.683		39	40.956
40	42.903		40	37.128		40	29.792		40	45.791
41	60.424		41	40.676		41	52.604		41	39.709
42	32.857		42	47.601		42	72.987		42	28.955
43	59.417		43	62.495		43	84.036		43	33.358
44	58.493		44	34.99		44	27.558		44	67.663
45	70.468		45	35.984		45	18.489		45	9.47
46	53.637		46	48.84		46	22.223		46	4.937
47	64.298		47	28.563		47	28.061		47	28.267
48	61.284		48	56.193		48	24.78		48	3.451
49	81.119		49	25.864		49	38.958		49	31.333
50	33.416		50	35.667		50	15.593		50	22.475
51	101.116		51	52.815		51	21.704		51	24.226
52	89.616		52	66.84		52	58.226		52	7.471
53	30.291		53	48.395		53	41.164		53	20.108
54	37.555		54	13.38		54	26.539		54	16.452
55	48.207		55	19.343		55	33.178		55	5.163
56	85.277		56	25.973		56	13.35		56	27.938
57	94.205		57	41.959		57	46.201		57	17.778
58	42.355		58	21.656		58	44.788		58	15.073
59	42.056		59	16.367		59	40.938		59	9.236
60	52.386		60	15.615		60	24.375		60	24.661
61	41.229		61	18.761		61	36.071		61	35.15
62	38.209		62	42.075		62	21.867		62	7.246
63	40.609		63	24.454		63	16.439		63	28.752
64	35.026		64	60.311		64	14.419		64	26.789
65	84.85		65	42.026		65	45.155		65	24.003
66	58.342		66	36.762		66	52.382		66	14.375
67	69.394		67	8.895		67	47.417		67	21.085
68	50.112		68	72.272		68	32.589		68	51.108
69	53.792		69	54.711		69	41.351		69	53.478
70	65.008		70	43.493		70	47.185		70	49.984
71	73.681		71	46.32		71	56.898		71	46.624
72	69.474		72	29.026		72	40.94		72	38.491
73	81.247		73	80.745		73	43.53		73	20.533
74	69.925		74	49.988		74	39.093		74	41.587
75	51.538		75	79.568		75	54.469		75	41.429
76	58.848		76	46.424		76	44.475		76	34.47
77	62.612		77	74.077		77	46.469		77	8.87
78	62.369		78	83.297		78	29.335		78	11.328
79	66.488		79	85.873		79	37.36		79	13.095
80	48.096		80	55.249		80	45.746		80	37.637
81	69.924		81	55.485		81	44.263		81	41.886
82	79.136		82	44.909		82	90.364		82	35.189
83	54.74		83	46.969		83	56.91		83	17.77
84	57.339		84	75.431		84	59.292		84	26.911
85	74.131		85	52.75		85	61.652		85	25.054
86	80.753		86	51.821		86	69.152		86	18.548
87	84.824		87	44.73		87	68.213		87	20.412
88	66.738		88	32.414		88	10.043		88	17.8
89	58.386		89	34.225		89	11.577		89	18.981
90	84.049		90	39.614		90	17.741		90	42.041
91	84.152		91	57.243		91	35.568		91	20.115
92	56.811		92	56.967		92	70.923		92	28.291
93	65.309		93	21.229		93	33.229		93	21.627
94	60.878		94	46.326		94	23.976		94	10.155
95	67.573		95	19.257		95	42.828		95	24.725
96	71.77		96	17.261		96	39.866		96	18.644
97	61.203		97	53.714		97	48.133		97	12.632
98	66.5		98	36.801		98	50.817		98	38.883
99	75.606		99	27.789		99	31.151		99	38.06
100	62.791		100	61.907		100	30.523		100	34.468
101	74.297		101	68.449		101	35.305		101	38.649
102	91.791		102	14.29		102	45.321		102	33.762
103	70.056		103	73.845		103	23.922		103	32.448
104	79.581		104	51.565		104	26.708		104	48.63
105	77.689		105	49.263		105	48.242		105	28.059
106	86.095		106	38.276		106	30.311		106	26.431
107	79.716		107	40.398		107	20.371		107	13.608
108	97.369		108	27.158		108	36.071		108	21.222
109	83.128		109	38.923		109	24.375		109	19.906
110	61.795		110	52.873		110	40.938		110	35.541
111	55.136		111	23.513		111	46.201		111	45.002
112	42.035		112	31.414		112	44.788		112	27.121
113	87.129		113	16.938		113	16.439		113	37.883
114	70.379		114	32.301		114	21.867		114	39.228
115	74.13		115	16.542		115	11.788		115	16.474
116	74.366		116	21.187		116	14.419		116	18.642
117	39.182		117	19.585		117	63.23		117	21.993
118	54.738		118	35.886		118	55.11		118	26.538
119	82.228		119	40.269		119	14.032		119	27.506
120	57.897		120	20.425		120	50.277		120	24.154

## Sheet: Q, R, S
T24 MOCK			T24-shSHPRH MOCK			T24 50uM HU 1 hr			T24-shSHPRH 50uM HU 1 hr			T24 0.01%MMS 1 hr			T24-shSHPRH 0.01%MMS 1 hr
	Cy-5 intensity			Cy-5 intensity			Cy-5 intensity			Cy-5 intensity			Cy-5 intensity			Cy-5 intensity
1	9.08		1	12.056		1	13.007		1	23.156		1	47.221		1	26.3
2	16.954		2	16.218		2	22.221		2	11.794		2	54.347		2	27.61
3	20.626		3	5.672		3	29.873		3	63.842		3	38.102		3	33.395
4	19.74		4	14.233		4	14.926		4	63.667		4	63.703		4	21.497
5	15.211		5	13.77		5	22.405		5	66.11		5	31.753		5	40.542
6	25.402		6	18.74		6	26.548		6	29.183		6	34.042		6	15.655
7	22.569		7	13.798		7	51.431		7	39.673		7	35.535		7	21.783
8	20.445		8	14.8		8	51.267		8	89.633		8	36.913		8	45.279
9	21.453		9	12.403		9	26.572		9	32.198		9	36.817		9	29.42
10	18.503		10	20.938		10	48.077		10	46.985		10	34.51		10	35.73
11	17.029		11	11.588		11	21.87		11	17.113		11	35.25		11	12.933
12	12.979		12	16.952		12	58.037		12	69.064		12	36.496		12	6.313
13	11.124		13	18.328		13	51.357		13	60.767		13	65.592		13	27.288
14	18.173		14	10.191		14	24.897		14	46.876		14	50.328		14	34.266
15	10.064		15	12.54		15	29.777		15	73.521		15	46.081		15	33.01
16	17.823		16	16.446		16	48.976		16	79.594		16	62.531		16	30.637
17	14.495		17	23.333		17	46.443		17	54.002		17	46.081		17	43.605
18	14.756		18	19.953		18	44.476		18	43.509		18	50.479		18	41.021
19	11.554		19	18.018		19	42.102		19	70.689		19	49.474		19	24.049
20	27.853		20	16.82		20	51.826		20	44.293		20	36.754		20	46.648
21	16.436		21	20.724		21	52.523		21	53.364		21	58.433		21	33.048
22	21.074		22	9.539		22	47.989		22	45.841		22	55.481		22	31.991
23	10.523		23	8.54		23	41.389		23	38343		23	29.615		23	47.045
24	24.056		24	10.476		24	51.006		24	46.975		24	43.309		24	42.121
25	9.832		25	24.487		25	25.414		25	45.152		25	50.174		25	42.481
26	23.401		26	21.396		26	31.779		26	63.849		26	35.45		26	12.986
27	26.286		27	19.87		27	30.961		27	49.139		27	60.208		27	29.174
28	7.303		28	21.568		28	31.948		28	69.038		28	50.5		28	30.196
29	10.812		29	22.868		29	24.031		29	52.469		29	48.444		29	13.343
30	8.913		30	18.886		30	47.989		30	58.303		30	48.576		30	38.508
31	19.136		31	12.756		31	41.389		31	54.031		31	37.662		31	41.358
32	12.089		32	15.829		32	49.149		32	72.39		32	54.41		32	40.883
33	15.408		33	21.319		33	59.437		33	44.576		33	49.728		33	43.571
34	18.867		34	10.753		34	59.142		34	47.433		34	44.588		34	39.65
35	26.993		35	30.349		35	34.96		35	49.314		35	44.943		35	35.681
36	20.691		36	8.971		36	51.212		36	56.429		36	38.651		36	20.073
37	16.017		37	23.066		37	36.87		37	52.051		37	30.754		37	40.153
38	20.093		38	14.891		38	41.691		38	45.571		38	46.361		38	35.445
39	12.687		39	12.337		39	36.847		39	67.766		39	48.55		39	24.028
40	24.537		40	15.79		40	37.761		40	33.93		40	40.512		40	33.371
41	8.961		41	25.644		41	52.188		41	17.199		41	38.24		41	36.668
42	13.819		42	25.639		42	30.659		42	44.576		42	46.271		42	36.461
43	26.455		43	17.051		43	38.647		43	44.506		43	50.449		43	35.529
44	20.559		44	15.924		44	28.847		44	38.37		44	57.932		44	29.257
45	10.159		45	17.725		45	56.304		45	68.374		45	42.485		45	34.437
46	19.859		46	15.732		46	59.445		46	64.319		46	56.147		46	34.539
47	16.519		47	24.891		47	55.357		47	42.397		47	33.055		47	41.762
48	22.257		48	28.646		48	43.023		48	20.765		48	44.78		48	30.761
49	15.954		49	20.473		49	37.488		49	34.607		49	44.964		49	43.227
50	21.235		50	24.472		50	43.744		50	44.433		50	48.906		50	40.765
51	7.642		51	13.269		51	49.411		51	48.837		51	42.691		51	36.804
52	10.159		52	19.371		52	39.394		52	41.188		52	32.528		52	27.318
53	16.622		53	10.506		53	10.411		53	44.053		53	33.169		53	32.229
54	12.076		54	13.447		54	59.337		54	52.833		54	37.664		54	32.583
55	17.01		55	16.033		55	46.827		55	71.718		55	36.95		55	11.174
56	17.072		56	11.204		56	48.749		56	20.267		56	36.401		56	36.241
57	22.703		57	24.736		57	40.793		57	51.749		57	35.58		57	32.201
58	22.545		58	22.879		58	44.333		58	66.364		58	52.348		58	27.996
59	10.514		59	20.234		59	36.37		59	71.325		59	46.118		59	34.381
60	14.044		60	10.528		60	61.309		60	57.816		60	23.054		60	18.802
61	10.848		61	18.273		61	49.173		61	66.835		61	42.7		61	8.155
62	17.562		62	14.122		62	52.024		62	46.691		62	47.315		62	32.347
63	18.441		63	15.839		63	51.128		63	28.836		63	64.027		63	23.906
64	14.945		64	14.277		64	36.909		64	27.358		64	30.213		64	26.304
65	13.55		65	18.386		65	36.37		65	52.722		65	45.482		65	32.406
66	9.272		66	22.806		66	56.274		66	37.895		66	48.684		66	28.627
67	17.418		67	19.218		67	59.155		67	49.589		67	53.548		67	38.5
68	9.782		68	17.28		68	61.837		68	47.476		68	33.031		68	40.914
69	11.823		69	15.988		69	28.514		69	32.477		69	46.388		69	36.83
70	16.442		70	14.997		70	52.927		70	26.933		70	43.499		70	30.458
71	16.823		71	9.408		71	56.266		71	59.082		71	41.387		71	26.952
72	17.596		72	18.73		72	55.305		72	45.837		72	58.545		72	29.738
73	13.986		73	15.396		73	54.18		73	46.63		73	56.363		73	39.622
74	25.761		74	19.172		74	47.158		74	33.201		74	37.894		74	36.09
75	11.272		75	17.896		75	31.681		75	72.467		75	50.759		75	28.072
76	20.328		76	21.539		76	24.357		76	64.861		76	44.154		76	31.254
77	26.365		77	19.421		77	18.778		77	66.929		77	36.207		77	34.132
78	13.452		78	9.444		78	22.043		78	66.632		78	48.837		78	25.792
79	21.615		79	21.279		79	37.024		79	55.243		79	43.117		79	27.003
80	10.768		80	19.877		80	29.7		80	64.807		80	58.374		80	33.743
81	13.292		81	10.891		81	46.398		81	45.867		81	39.005		81	31.77
82	21.773		82	15.763		82	44.018		82	42.871		82	48.237		82	30.032
83	19.992		83	15.992		83	27.97		83	67.744		83	50.544		83	24.46
84	24.686		84	12.556		84	37.733		84	50.96		84	45.012		84	15.797
85	17.976		85	13.291		85	33.246		85	55.836		85	57.941		85	36.985
86	20.361		86	10.58		86	37.641		86	56.871		86	41.991		86	11.316
87	27.945		87	16.524		87	47.57		87	67.174		87	46.362		87	33.578
88	15.655		88	16.279		88	53.807		88	18.87		88	42.133		88	28.441
89	11.3		89	14.5		89	42.424		89	51.856		89	57.151		89	24.449
90	6.533		90	14.514		90	42.449		90	56.459		90	46.776		90	29.268
91	7.506		91	13.094		91	34.819		91	47.476		91	41.884		91	17.679
92	8.106		92	13.612		92	41.263		92	26.583		92	34.568		92	23.585
93	10.371		93	15.24		93	67.171		93	52.468		93	41.543		93	26.381
94	11.265		94	17.121		94	60.17		94	61.284		94	42.609		94	28.639
95	10.1		95	13.128		95	63.526		95	50.786		95	46.776		95	38.103
96	9.257		96	14.091		96	39.558		96	13.069		96	44.282		96	36.533
97	8.285		97	22.293		97	44.343		97	44.807		97	45.835		97	36.696
98	13.854		98	12.473		98	61.344		98	59.278		98	43.07		98	27.122
99	14.194		99	20.209		99	33.831		99	52.276		99	42.474		99	27.79
100	16.104		100	26.01		100	30.213		100	60.029		100	46.182		100	17.76
101	8.42		101	19.275		101	39.668		101	48.038		101	49.311		101	19.428
102	10.787		102	8.224		102	46.772		102	38.218		102	42.724		102	26.638
103	20.368		103	15.122		103	36.092		103	51.576		103	57.861		103	21.875
104	21.14		104	22.393		104	44.467		104	47.98		104	48.946		104	34.479
105	18.466		105	21.548		105	56.324		105	49.338		105	55.913		105	42.458
106	13.845		106	17.463		106	32.165		106	74.442		106	52.205		106	41.744
107	17.139		107	16.561		107	43.847		107	42.419		107	51.815		107	33.437
108	18.278		108	15.167		108	43.992		108	35.915		108	52.292		108	33.805
109	18.016		109	11.257		109	47.114		109	43.432		109	45.501		109	23.509
110	21.248		110	15.114		110	25.854		110	30.54		110	46.348		110	44.309
111	21.195		111	13.38		111	25.08		111	35.508		111	48.089		111	25.4
112	13.75		112	11.24		112	35.446		112	54.724		112	41.196		112	34.995
113	10.368		113	17.164		113	38.595		113	62.969		113	52.53		113	31.382
114	12.959		114	13.477		114	36.371		114	52.852		114	59.112		114	34.157
115	12.602		115	16.569		115	40.105		115	50.601		115	56.53		115	36.971
116	18.259		116	15.642		116	36.909		116	53.137		116	45.429		116	24.427
117	21.032		117	14.154		117	18.789		117	33.098		117	57.72		117	27.066
118	22.587		118	17.259		118	22.146		118	31.037		118	50.665		118	37.384
119	11.003		119	13.435		119	24.602		119	20.339		119	61.859		119	26.08
120	15.547		120	14.812		120	32.316		120	32.439		120	55.118		120	26.656
