# Supplementary material for: PARP1 recruits DNA translocases to restrain DNA replication and facilitate DNA repair
Source: PLoS Genet. 2022 Dec 13;18(12):e1010545. doi: 10.1371/journal.pgen.1010545 (PMC9794062; doi:10.1371/journal.pgen.1010545)
Supplement: S15 Data — (XLSX) [file pgen.1010545.s038.xlsx]

## Sheet: U2OS MMS
IdU/CldU ratio
U2OS
mock				0.01%MMS
shLacZ	shPARP1	shHLTF	shSHPRH	shLacZ	shPARP1	shHLTF	shSHPRH
1.70166	1.45514	2.04319	1.57055	1.27829	1.3777	0.46102	1.41886
1.48522	2.03182	1.37321	1.61147	0.442391	1.14588	1.3023	0.750865
1.89078	1.29073	1.67075	1.88972	1.08997	1.41075	1.18592	1.04555
2.06638	1.23426	1.46539	1.62838	0.538153	1.64917	0.642361	1.54754
1.97947	1.11691	1.57206	1.5761	0.626617	1.30668	0.755647	0.928839
1.43645	2.35692	1.52979	1.51878	2.33333	1.07692	1.17962	1.46787
1.37571	1.47869	1.64212	1.83492	1.19247	2.09102	0.756058	0.667155
1.34386	1.40858	1.60787	1.487	1.08808	0.667647	0.828351	1.3695
1.12088	1.51766	1.48358	1.00231	0.853414	0.499575	0.364882	1.9328
1.24176	1.47467	1.81991	1.11045	1.41312	1.03543	0.686642	0.569948
2.59091	1.57932	1.87909	1.52034	1.54217	1.06948	0.897059	0.475152
1.42247	0.895833	1.96124	1.61539	0.95441	1.36111	0.999015	0.741344
1.64103	2.19467	2.03148	1.57283	1.5948	1.83723	0.716184	0.786313
0.881188	1.84323	1.89083	1.65937	0.614329	0.850785	0.612346	2.00712
1.29188	0.96749	1.90392	1.28965	0.783007	1.34534	0.722105	0.887626
1.57756	1.3939	1.97554	1.30802	1.40872	1.03683	0.697531	1.21341
1.52019	1.4531	1.82759	1.292	1.33775	0.660436	0.737864	1.38936
1.49286	1.21168	1.96782	2.1072	1.84615	2.02352	0.707617	0.520974
1.8238	1.61539	1.55802	1.4413	2.01144	1.30311	1.27319	0.571429
2.46739	1.24307	1.50733	1.60744	0.833652	1.04516	0.928482	1.04047
1.06617	1.51771	1.23916	2.14918	1.68886	1.18115	0.727435	0.730458
1.63817	1.54637	1.49609	1.08249	1.45062	1.29506	0.373082	1.30055
1.2067	1.20854	2.01119	1.58281	1.11644	1.10886	1.15277	0.658773
1.69914	1.12085	1.38747	1.19565	2.16667	2.07716	1.4186	0.790323
1.19223	1.92609	1.89265	1.76744	2	0.832884	0.965174	0.99035
1.42199	1.17721	2.28081	1.51766	0.637475	1.08772	0.479256	0.822323
1.90499	1.19916	1.42699	1.07974	2.4594	0.511142	0.584856	1.47527
1.73148	1.57262	1.75484	1.36205	0.733112	1.06448	0.77284	0.981685
1.48862	1.1757	1.24615	0.834437	0.840256	1.44276	0.377704	1.74146
1.51147	1.90164	1.38314	1.21517	1.27354	1.11704	0.97976	1.08356
1.29008	1.76786	1.52961	1.13154	2.7351	1.03601	1.02427	0.4041
1.34984	1.22839	1.36268	2.47173	1.81298	1.03901	0.699739	1.12484
1.51365	1.57715	2.02851	0.960474	0.563604	1.39321	1.24142	1.27344
1.0911	2.12515	1.30078	2.09668	0.634583	0.725819	1.17017	1.27897
1.5	1.60804	1.71039	1.26632	1.5272	0.772941	0.624271	1.27214
1.40492	1.32632	1.49147	1.55689	1.10714	1.25078	0.938553	1.01592
0.801514	1.5012	1.71808	1.23497	0.461039	1.17015	0.442857	0.722756
1.20054	1.57775	1.06343	1.61574	1.46787	0.891135	2.43051	1.58514
1.33457	1.43689	2.02261	1.57761	1.4696	0.814952	0.780182	1.36148
1.49624	1.15159	1.49419	1.13793	0.790977	1.13749	0.489826	0.341801
2.20194	1.81081	1.15369	0.887512	1.77273	2.19381	0.895981	0.792651
1.2931	1.96414	1.87028	1.21798	1.21854	1.4277	0.623541	1.077
1.19082	1.08972	2.10843	1.19255	2.08247	0.558621	1.92715	1.0572
1.42754	1.53328	2.04565	1.10579	0.978918	0.380454	0.817568	1.43169
1.78353	1.53296	1.37637	1.20761	0.994808	0.455882	0.741573	0.892336
1.66121	1.16978	1.28457	1.05993	1.11283	0.785146	1.3165	0.79235
1.1904	1.53524	1.20967	1.50926	0.52463	0.530899	1.30698	1.09515
1.76608	1.32498	1.39867	2.04747	1.53594	0.559859	1.20067	1.12319
1.27511	0.901515	1.16357	1.32968	1.14184	1.13762	1.31433	1.22783
1.3906	0.884476	1.57704	1.35552	1.08745	0.564706	0.754902	2.042
1.16333	1.04475	1.94296	1.17816	2.27063	1.19832	1.03647	0.671329
1.892	1.27885	1.33427	1.39718	1.71669	0.874548	0.598387	0.883871
1.22186	1.11893	1.77931	0.830986	1.06015	1.5105	1.23053	0.935484
1.74635	2.11032	1.98387	1.41417	2.44527	1.36695	0.439135	1.11358
1.39126	1.70095	1.28755	1.75484	1.975	0.744361	0.843215	0.641208
1.44092	2.13878	1.48157	2.0105	1.86335	1.00879	1.11631	1.31492
2.07709	1.3927	1.63039	1.40523	0.732655	0.332865	0.797101	0.798839
1.67739	1.79822	1.50122	1.42743	1.61793	1.52442	1.10275	0.743044
1.37276	1.59634	0.895172	2.27123	1.48823	1.26316	0.716085	0.611842
1.96995	1.614	1.88217	1.42547	0.922195	1.09241	1.08742	1.12526
1.73698	1.32951	1.18403	1.58661	1.16589	0.763211	0.795376	1.14356
1.49477	1.17706	0.975141	1.33032	1.5	1.08543	1.36277	1.11435
1.8494	1.83214	1.40345	0.958861	1.33278	0.611272	0.819073	1.16714
1.2928	1.50832	1.44128	1.16097	1.11952	0.69697	0.624023	0.648701
0.895928	0.959361	1.13748	1.25876	0.757143	0.446009	0.902801	0.650315
1.4479	0.791176	1.49361	1.32189	1.41129	1.57806	1.20531	0.761741
1.25021	1.86482	1.44981	1.18974	1.4205	2.21389	0.70202	0.997758
1.33479	1.52318	1.7887	1.29617	0.932773	1.15046	0.596491	0.597372
1.55959	1.87249	1.12591	0.771819	1.82516	0.383823	1.09804	0.467742
1.70044	0.657931	1.51211	1.70956	0.946252	0.343066	2.57839	0.531343
1.72387	0.97832	1.78642	0.849587	1.00493	0.622837	0.766917	0.815412
1.62561	1.11472	1.2702	2.57187	1.06814	1.30217	0.912338	0.905797
1.58522	1.2922	1.44498	1.1219	1.01664	2.10192	1.01034	1.19256
1.39796	1.14537	1.2791	1.92319	1.21955	0.991701	0.577938	0.782143
1.49441	1.79613	1.29272	1.33035	1.92721	1.60916	0.813199	1.16935
1.13094	1.07263	1.71676	1.74874	2.2114	0.71332	0.620624	1.57778
1.0114	1.49731	1.37695	1.80516	2.04593	0.761905	0.718197	0.585981
1.48464	1.29098	1.18061	0.323488	1.26791	1.12608	0.25052	0.733537
1.79167	1.67952	1.12417	1.30147	1.01672	1.62385	0.386792	0.660215
1.12865	1.73962	1.92866	1.56983	1.73333	1.39669	1.16165	1.22013
1.63975	1.6939	1.41797	1.57187	1.30809	1.04337	0.667018	1.0913
1.54009	1.78028	2.04196	1.34416	1.65918	1.15145	0.755712	0.947479
1.57232	1.75954	1.90952	1.42251	1.27763	0.699713	0.922078	1.06688
0.857416	2.27202	0.985395	1.7507	1.42202	1.3177	0.736138	1.02944
1.50459	1.89861	1.11876	1.58708	2.29346	1.08213	1.22951	0.770416
1.33382	1.08828	1.13881	1.22449	2.30043	0.798611	0.716763	0.885375
1.36773	1.40275	2.11057	1.32265	1.06436	0.378316	0.639328	2.39948
1.61458	1.69382	1.17438	1.29038	1.68063	0.219684	0.728549	0.369287
1.68011	1.62376	1.72117	1.13095	1.55587	1.10174	0.902386	1.59309
1.68087	1.59352	1.88657	0.922199	0.88162	1.14408	0.625455	0.509284
1.06706	1.755	1.66667	2.08151	1.7362	1.18473	0.638211	1.48153
1.66389	1.02251	1.56417	1.35471	1.31757	1.03006	1.19069	1.04141
1.39488	1.14081	1.64237	1.64105	2.74535	0.965993	0.586207	1.15364
1.26667	2.21091	1.47048	1.54015	1.74576	1.17137	2.14596	1.16364
1.75596	1.89583	1.69531	1.55954	1.39761	0.564356	0.908688	1.06098
1.12161	1.10946	1.046	1.38953	2.08711	0.522388	0.928753	2.27586
1.46902	1.11458	2	1.217	1.39904	1.15067	0.389888	1.00655
1.37793	1.3244	1.96266	1.27797	1.59283	1.32332	1.00979	1.90863
1.85961	1.30473	1.66166	1.41228	1.27841	0.595062	0.362567	0.912844
1.33283	1.69636	2.08767	2.08911	2.15789	1.10256	0.651121	0.399076
1.07472	1.74519	2.10432	1.14172	0.946032	0.642791	2.14145	1.51171
1.81725	1.14145	1.61283	1.40941	1.2385	0.405473	2.10692	1.07806
1.36702	1.33566	1.10533	1.38273	0.664659	1.07895	0.909925	1.3337
	1.25884			0.859391	1.60606	0.794729	1.14071
	1.22937			1.04959	1.89412	1.05016	1.06887
	1.15214			0.930274	0.942387	0.913815	1.12666
	1.22805			1.0718	1.37438	1.00864	1.31698
	1.43704			1.12427	0.826	0.985953	2.06716
	1.17566			2.40882	1.60156	1.12815	0.558
	0.502035			1.18665	1.48	0.914179	1.20513
	0.80531			1.44148	1.11688	0.806291	1.50313
	0.760753			1.67191	1.28438	0.936486	0.263613
	1.54489			1.60475	0.594502	2.47131	1.41708
	1.2699			0.713274	0.426923	0.69379	0.622137
	1.04324			1.05539	0.785032	0.783833	1.05533
				1.1901	0.828699	0.869754	0.392114
				1.04455	0.538206	1.425	1.09388
				0.325416	1.2385	1.84669	0.880174
				1.39	0.594937	0.955674	0.471033
				0.667774	1.53909	1.0748	1.61659
				1.00976	1.3541	1.60291	0.730711
				0.473749	1.24343	1.53923	0.75055
				1.24028	0.379267	0.871795	0.733663
				1.36265	0.708054	0.840813	1.1098
				1.29489	1.29478	1.02794	0.42094
				1.3044	1.18337	1.09574	0.933415
				1.49449	1.35336	0.522124	0.668293
				0.665041	1.6048	0.689276	0.592702
				0.744792	0.835007	0.479167	1.10825
				0.743553	1.16632	0.812576	0.846015
				1.33806	0.482445	0.856981	0.895034
				1.13168	0.764946	1.11737	0.834275
				1.66667	0.463612	0.621622	1.28589
				1.49877	1.59692	0.703404	1.00575
				1.98742	2.46016	0.509061	0.852234
				1.52738	1.12807	0.516106	1.45559
				0.546573	0.861256	0.255667	0.899267
				0.945423	0.333333	0.716239	0.627946
				0.817712	0.452874	0.938947	1.00633
				1.41485	0.68299	0.535039	0.436081
				1.00573	0.698337	0.847343	1.70886
				1.10736	1.04718	0.605556	0.710598
				1.33447	0.727579	1.54079	0.628527
				1.2075	0.404378	0.950397	0.710526
				1.34892	0.50408	0.767196	0.626214
				0.418886	0.773481	1.07418	1.01981
				0.786885	0.845909	1.56338	0.722913
				1.49637	0.69726	1.01008	0.497608
				1.50805	1.11659	1.27185	1.27273
				1.29879	1.18416	1.43996	0.634595
				1.53216	1.04219	0.563271	1.14428
				1.44693	0.565482	1.28291	1.27814
				1.5585	0.647351	0.72449	1.84582
				0.858065	0.460026	1.11051	0.821823
				1.76072	0.431635	1.94146	0.53542
				0.857143	1.02103	0.761861	0.791563
				1.53427	0.968641	0.582386
				0.494949	0.574713	0.813981
				0.597826	0.377926	0.814558
				2.03643	0.646465	0.504014
				0.714976	0.762245	0.316927
				1.08712	0.95	0.748231
				0.963863	0.932343	1.52457
				0.988618	1.37845	0.615607
					1.03704	0.639892
					0.654362	0.914242
					0.391954	0.458583
					0.651786	2.28639
					0.864407	1.10741
					1.43799	1.09776
					0.566265	1.38668
						2.23876
						0.385408
