# Supplementary material for: PARP1 recruits DNA translocases to restrain DNA replication and facilitate DNA repair
Source: PLoS Genet. 2022 Dec 13;18(12):e1010545. doi: 10.1371/journal.pgen.1010545 (PMC9794062; doi:10.1371/journal.pgen.1010545)
Supplement: S16 Data — (XLSX) [file pgen.1010545.s039.xlsx]

## Sheet: A, B
T24 MOCK				T24 HLTF KO MOCK				T24 HLTF KO-shSHPRH MOCK				T24 0.01% MMS 1hr recover 1d				T24-HLTF KO 0.01% MMS 1hr recover 1d				T24-HLTF KO-shSHPRH 0.01% MMS 1hr recover 1d
	53BP1 intensity	gH2AX intensity			53BP1 intensity	gH2AX intensity			53BP1 intensity	gH2AX intensity			53BP1 intensity	gH2AX intensity			53BP1 intensity	gH2AX intensity			53BP1 intensity	gH2AX intensity
1	43.032	47.579		1	24.369	34.321		1	25.186	29.83		1	37.5	75.555		1	36.516	75.365		1	78.24	105.612
2	48.44	51.083		2	16.075	23.27		2	27.398	25.4		2	48.358	61.845		2	33.053	59.913		2	80.434	108.59
3	21.296	39.757		3	23.376	28.171		3	22.533	33.6		3	32.653	68.348		3	48.798	54.894		3	80.037	108.66
4	23.481	42.019		4	32.832	43.214		4	31.403	32.804		4	43.934	58.25		4	59.589	60.267		4	92.003	78.361
5	27.186	40.733		5	28.614	33.304		5	35.579	36.807		5	45.142	72.687		5	40.818	63.787		5	54.806	66.053
6	33.972	47.563		6	29.43	28.4		6	27.533	34.65		6	43.121	74.399		6	70.914	20.621		6	103.131	85.093
7	35.154	43.533		7	31.146	28.129		7	30.402	26.557		7	35.697	58.502		7	79.908	59.242		7	77.273	86.75
8	28.963	30.878		8	25.828	29.849		8	21.66	23.654		8	75.045	81.551		8	47.412	58.976		8	62.428	114.436
9	33.561	30.255		9	23.2	33.969		9	36.393	38.423		9	52.646	60.513		9	41.256	85.258		9	55.091	90.15
10	29.075	46.188		10	28.534	26.91		10	39.926	40.247		10	45.664	63.828		10	40.39	61.264		10	51.756	50.905
11	24.274	43.94		11	25.096	23.229		11	29.575	35.242		11	43.522	61.028		11	52.053	50.932		11	70.643	92.984
12	40.763	34.859		12	17.498	20.195		12	36.296	29.704		12	40.417	122.894		12	69.785	64.113		12	61.319	80.689
13	19.56	33.806		13	22.941	26.979		13	43.626	32.117		13	32.738	89.842		13	58.489	52.336		13	35.346	63.344
14	34.824	30.861		14	19.324	19.833		14	25.149	25.394		14	59.817	49.166		14	58.563	64.969		14	71.632	58.841
15	31.099	34.646		15	34.688	25.265		15	33.506	30.611		15	65.88	71.981		15	72.13	72.048		15	41.331	62.308
16	25.004	55.431		16	42.04	24.009		16	32.319	29.884		16	50.373	105.785		16	53.033	74.162		16	98.452	63.879
17	23.598	23.364		17	19.771	20.794		17	44.482	22.572		17	55.949	86.545		17	62.893	59.915		17	59.98	64.78
18	27.281	46.519		18	36.448	39.8		18	17.201	18.52		18	66.611	83.52		18	86.027	71.981		18	52.666	45.975
19	23.243	34.598		19	31.187	39.538		19	44.917	21.865		19	40.621	72.733		19	65.181	101.549		19	63.345	46.869
20	23.816	43.647		20	22.265	27.041		20	30.07	25.466		20	35.288	72.536		20	53.975	62.468		20	61.567	67.11
21	32.247	39.087		21	19.755	17.485		21	26.655	20.416		21	49.174	75.758		21	45.977	72.837		21	40.106	55.541
22	27.388	37.979		22	17.058	21.595		22	27.496	19.242		22	38.786	76.11		22	56.993	71.525		22	68.86	52.805
23	19.789	28.816		23	34.846	32.469		23	29.054	20.575		23	63.717	38.82		23	46.643	71.172		23	48.352	77.539
24	31.548	41.713		24	29.735	29.78		24	35.608	25.531		24	67.328	65.254		24	62.178	56.234		24	55.684	99.719
25	46.844	52.722		25	41.748	33.664		25	20.278	20.23		25	61.457	39.58		25	41.733	71.083		25	96.631	128.241
26	37.823	39.186		26	23.469	24.206		26	28.158	29.72		26	46.076	41.993		26	41.121	62.893		26	73.682	123.457
27	33.551	31.236		27	35.739	41.791		27	37.625	34.983		27	46.772	57.119		27	41.009	57.448		27	97.827	129.48
28	34.983	34.819		28	16.526	16.933		28	25.052	20.76		28	45.715	46.915		28	57.765	68.619		28	67.516	133.258
29	34.744	32.117		29	24.413	23.145		29	10.961	15.229		29	72.063	43.857		29	45.56	71.984		29	70.764	124.221
30	22.511	27.516		30	42.432	27.416		30	38.604	30.9		30	63.799	39.296		30	45.01	63.183		30	81.737	90.339
31	18.232	28.662		31	26.335	22.638		31	37.054	28.076		31	56.393	40.923		31	46.216	49.243		31	81.924	100.692
32	32.779	37.04		32	42.668	34.379		32	41.738	28.641		32	41.672	36.802		32	46.828	55.434		32	81.015	121.389
33	33.523	42.418		33	17.832	24.944		33	32.266	24.239		33	36.154	53.426		33	47.226	47.203		33	56.979	84.158
34	33.467	42.154		34	32.467	21.179		34	40.529	27.583		34	46.681	40.082		34	65.937	67.782		34	83.272	77.582
35	26.955	36.366		35	26.734	19.363		35	37.625	34.983		35	42.072	48.332		35	68.761	59.17		35	83.816	167.002
36	37.332	45.138		36	16.637	31.006		36	28.158	29.72		36	52.744	39.262		36	51.015	74.537		36	49.94	133.783
37	21.598	28.396		37	24.473	22.767		37	29.014	19.437		37	37.116	43.352		37	45.415	72.748		37	69.995	146.414
38	27.625	33.108		38	24.279	21.183		38	27.719	18.304		38	36.576	36.119		38	47.155	63.887		38	67.471	143.418
39	30.187	35.087		39	23.14	19.618		39	24.309	19.38		39	32.256	28.126		39	48.904	92.004		39	70.473	123.182
40	25.359	27.044		40	25.641	22.132		40	24.698	19.753		40	53.095	25.569		40	42.795	56.97		40	65.02	111.542
41	26.86	34.331		41	27.416	22.98		41	29.561	21.081		41	55.447	36.681		41	55.307	53.114		41	59.177	69.747
42	25.815	36.759		42	21.267	20.08		42	34.994	20.454		42	57.495	48.539		42	57.345	65.158		42	101.797	137.64
43	39.082	45.943		43	26.359	20.459		43	33.382	25.059		43	49.502	48.414		43	60.928	62.122		43	86.793	113.14
44	27.237	31.716		44	24.74	21.579		44	22.336	20.344		44	45.674	50.806		44	65.238	69.801		44	83.272	77.582
45	40.47	51.876		45	36.963	25.507		45	16.749	21.9		45	37.28	30.267		45	42.795	56.97		45	72.006	81.253
46	32.316	37.254		46	29.499	25.565		46	28.771	24.364		46	49.046	41.354		46	45.479	50.474		46	51.051	84.721
47	43.698	34.61		47	29.027	40.451		47	23.247	19.456		47	60.525	47.067		47	64.464	52.044		47	62.16	91.66
48	45.316	38.376		48	33.646	29.771		48	18.159	16.267		48	63.694	44.921		48	91.595	63.79		48	54.364	70.639
49	50.483	39.074		49	25.895	31.823		49	28.619	19.575		49	47.548	51.165		49	49.331	53.173		49	59.283	73.868
50	45.316	38.376		50	24.527	27.917		50	34.703	16.376		50	56.288	56.327		50	44.636	52.903		50	61.207	91.307
51	27.88	24.578		51	25.658	24.811		51	41.33	22.033		51	41.437	51.22		51	58.347	70.119		51	70.425	116.985
52	32.026	32.16		52	27.216	34.756		52	24.136	20.64		52	30.807	35.526		52	55.307	53.114		52	90.797	95.119
53	31.635	29.275		53	38.852	30.206		53	35.001	22.909		53	38.927	65.227		53	51.928	13.03		53	55.049	109.702
54	17.177	31.403		54	20.335	26.447		54	29.654	21.262		54	45.153	47.694		54	55.246	61.995		54	53.525	88.991
55	35.384	36.34		55	38.694	46.812		55	24.132	24.91		55	35.211	50.955		55	60.928	62.122		55	47.239	85.526
56	40.109	31.173		56	23.955	21.452		56	24.361	24.397		56	46.171	47.721		56	65.238	69.801		56	78.176	93.186
57	28.411	27.955		57	28.989	31.349		57	30.017	16.538		57	36.173	42.604		57	42.795	56.97		57	50.318	107.758
58	36.559	33.694		58	22.035	24.923		58	24.747	16.807		58	48.122	66.914		58	76.725	45.952		58	54.913	84.746
59	34.282	27.049		59	25.21	21.87		59	16.745	14.494		59	50.216	44.673		59	65.438	47.866		59	44.467	75.999
60	34.215	34.416		60	29.658	25.398		60	29.924	16.063		60	41.016	33.941		60	73.611	36.409		60	58.722	89.858
61	24.406	24.175		61	36.963	25.507		61	29.175	21.588		61	46.348	44.239		61	51.879	54.721		61	77.055	96.339
62	29.261	30.21		62	24.74	21.579		62	21.531	15.04		62	43.372	67.567		62	56.741	62.669		62	74.571	87.89
63	27.047	31.648		63	20.928	20.231		63	18.107	18.696		63	53.269	42.106		63	59.229	44.974		63	71.747	77.282
64	42.773	46.672		64	27.416	22.98		64	16.013	17.199		64	43.64	43.075		64	63.831	64.699		64	71.632	58.841
65	33.818	26.941		65	25.641	22.132		65	18.237	14.414		65	57.651	51.204		65	58.978	60.617		65	41.332	62.308
66	33.911	30.262		66	21.267	20.08		66	15.018	12.195		66	50.701	50.078		66	55.734	52.962		66	98.452	63.879
67	35.745	24.233		67	26.359	20.459		67	21.735	16.753		67	45.857	48.128		67	58.67	55.337		67	59.98	64.78
68	20.065	20.608		68	27.218	29.824		68	17.772	12.617		68	43.379	49.396		68	59.592	37.226		68	52.666	45.975
69	24.113	26.028		69	46.492	25.584		69	25.563	14.756		69	52.034	69.433		69	65.421	49.751		69	63.345	46.869
70	29.261	30.21		70	46.015	21.724		70	24.714	14.083		70	48.483	67.834		70	47.172	47.935		70	61.567	67.11
71	27.047	31.648		71	35.133	22.113		71	18.568	12.979		71	52.982	49.072		71	78.822	61.287		71	40.106	55.541
72	23.534	28.467		72	35.953	20.218		72	20.485	12.305		72	43.54	59.74		72	79.253	63.039		72	68.86	52.805
73	45.277	33.544		73	31.389	17.221		73	15.255	12.564		73	42.219	41.195		73	48.437	65.977		73	48.352	77.539
74	24.054	28.463		74	27.258	22.878		74	20.72	20.962		74	47.762	62.519		74	67.595	68.589		74	55.684	99.719
75	32.562	31.404		75	23.771	20.621		75	17.36	13.608		75	57.745	47.118		75	50.397	72.964		75	71.127	75.819
76	18.102	21.732		76	15.407	17.388		76	40.27	20.426		76	38.498	52.834		76	74.263	60.062		76	74.571	87.89
77	35.384	36.34		77	22.671	23.261		77	26.743	16.589		77	36.991	65.691		77	45.054	69.304		77	77.055	96.339
78	40.109	31.173		78	33.967	26.776		78	19.297	22.814		78	36.393	62.595		78	67.797	60.452		78	58.722	89.858
79	28.411	27.955		79	25.838	18.467		79	18.972	14.658		79	38.133	67.793		79	62.117	57.568		79	64.53	110.382
80	30.543	31.232		80	22.671	23.261		80	25.408	18.336		80	43.338	59.719		80	89.949	108.428		80	62.438	129.39
81	23.374	27.555		81	23.214	21.091		81	26.331	19.025		81	63.851	56.755		81	64.509	46.984		81	90.747	131.377
82	29.705	32.045		82	18.316	18.08		82	40.756	18.072		82	61.985	48.288		82	62.333	41.437		82	87.429	145.457
83	18.136	22.5		83	15.407	17.388		83	42.242	18.524		83	50.991	51.2666		83	49.293	44.943		83	72.826	105.871
84	24.625	24.984		84	22.041	21.566		84	34.108	18.371		84	46.367	63.008		84	83.671	53.025		84	90.393	116.138
85	22.483	22.861		85	26.479	19.231		85	26.718	18.418		85	45.166	64.739		85	63.838	61.689		85	77.385	108.022
86	25.198	24.731		86	21.997	23.367		86	26.403	21.103		86	42.559	51.751		86	62.8	64.93		86	83.451	112.782
87	33.669	26.923		87	31.366	19.478		87	28.832	20.171		87	46.598	66.853		87	55.902	44.947		87	79.393	104.141
88	22.6	21.282		88	24.958	27.215		88	27.441	23.039		88	39.045	52.132		88	59.683	70.096		88	80.533	89.248
89	25.486	21.832		89	36.753	19.871		89	20.236	15.828		89	47.28	47.858		89	38.784	50.175		89	83.151	100.113
90	17.022	23		90	26.108	20.824		90	41.521	21.975		90	64.281	52.267		90	47.35	65.406		90	80.156	108.08
91	20.999	22.046		91	34.68	27.545		91	37.588	18.968		91	42.866	61.339		91	47.112	62.539		91	75.972	83.797
92	22.506	20.424		92	24.875	20.674		92	39.783	22.903		92	53.015	48.671		92	63.965	53.261		92	80.218	122.482
93	21.284	22.635		93	37.315	26.183		93	45.586	21.45		93	56.173	48.857		93	62.938	82.342		93	100.079	168.728
94	21.881	22.069		94	16.843	23.009		94	28.705	19.803		94	60.689	46.136		94	53.314	72.99		94	94.088	141.534
95	25.993	26.181		95	29.513	25.395		95	35.888	19.119		95	52.759	50.732		95	60.946	59.909		95	62.249	107.108
96	15.241	16.024		96	23.979	22.203		96	18.292	17.702		96	47.387	47.258		96	53.15	56.992		96	103.802	143.691
97	17.811	14.353		97	38.105	41.357		97	22.282	21.578		97	41.382	44.031		97	70.597	66.896		97	110.819	63.847
98	22.425	16.032		98	31.67	23.544		98	40.241	20.229		98	43.689	31.43		98	62.658	64.066		98	70.47	128.906
99	20.999	17.012		99	24.185	20.055		99	25.62	23.552		99	37.602	32.855		99	35.971	63.086		99	80.682	87.213
100	26.593	16.41		100	22.051	18.097		100	15.852	16.577		100	35.769	35.798		100	74.154	78.446		100	84.676	87.857
101	29.296	27.653		101	16.738	20.686		101	38.978	21.205		101	38.751	46.425		101	53.284	74.055		101	82.692	78.749
102	20.441	36.356		102	32.821	21.513		102	23.544	22.586		102	48.351	50.032		102	44.244	61.59		102	60.993	126.852
103	30.41	29.901		103	27.968	19.461		103	35.716	27.32		103	54.661	36.241		103	59.157	84.81		103	59.098	133.055
104	28.617	29.444		104	28.705	26.835		104	38.726	25.447		104	45.099	50.474		104	66.611	74.529		104	71.281	72.914
105	28.335	23.388		105	15.649	21.588		105	28.488	21.732		105	45.37	55.719		105	55.962	57.108		105	66.135	78.553
106	29.563	19.651		106	23.644	18.562		106	26.665	22.692		106	37.134	57.056		106	58.734	68.925		106	74.825	119.207
107	27.649	48.729		107	20.41	17.94		107	30.107	17.19		107	39.02	46.742		107	72.619	68.921		107	79.938	122.214
108	30.999	22.908		108	19.649	18.962		108	27.375	26.598		108	45.052	47.547		108	60.398	59.74		108	58.58	73.053
109	34.958	24.149		109	18.364	22.102		109	23.643	17.256		109	35.668	42.173		109	58.058	77.623		109	67.114	79.701
110	41.072	33.658		110	27.679	18.072		110	22.321	18.035		110	44.134	39.35		110	53.593	58.598		110	86.378	102.645
111	26.92	33.79		111	42.702	33.41		111	30.256	20.014		111	47.472	39.079		111	36.607	66.495		111	98.65	59.793
112	33.363	29.036		112	31.093	35.168		112	32.127	23.601		112	53.446	41.7		112	46.407	59.896		112	53.318	86.712
113	34.958	24.149		113	37.74	33.642		113	30.965	21.985		113	53.97	43.026		113	49.736	64.1		113	70.602	103.94
114	41.017	26.408		114	38.705	19.769		114	36.291	24.215		114	41.186	44.376		114	51.852	62.227		114	115.977	86.919
115	42.205	27.707		115	38.317	19.662		115	20.106	15.721		115	36.818	36.442		115	63.987	73.532		115	81.844	76.184
116	32.349	20.852		116	26.786	27.841		116	18.779	14.75		116	48.821	41.429		116	54.4	64.056		116	65.992	94.735
117	39.902	32.605		117	33.55	28.613		117	24.961	17.403		117	49.977	50.247		117	54.137	68.786		117	57.612	109.023
118	34.67	35.875		118	32.747	28.905		118	27.441	23.039		118	43.99	38.643		118	46.57	72.249		118	58.518	96.069
119	21.016	27.558		119	38.703	36.886		119	28.832	20.171		119	55.126	33.14		119	53.789	74.738		119	93.829	85.724
120	24.887	22.12		120	30.126	24.905		120	20.236	15.828		120	51.454	81.099		120	54.49	48.426		120	63.679	84.793

## Sheet: C
53BP1 foci number per cell
	cell line	foci>10	foci<10
mock	T24	20	100
	T24-HLTF KO	18	102
	T24-HLTF KO -shSHPRH	15	105
0.01% MMS 1 hr + recover 24 hr	T24	57	63
	T24-HLTF KO	85	35
	T24-HLTF KO -shSHPRH	82	38
